# Supplementary material for: catena-Poly[[(dichloridozinc)-μ-4,4′-bis­(1H-imidazol-1-yl)biphenyl-κ2 N 3:N 3′] 0.25-hydrate]
Source: Acta Crystallogr Sect E Struct Rep Online. 2012 Mar 14;68(Pt 4):m406. doi: 10.1107/S1600536812009543 (PMC3343815; doi:10.1107/S1600536812009543)
Supplement: Supplementary file 1 [file e-68-0m406-sup1.cif]

##############################################################################
#                                                                            #
# This CIF contains the data in a paper accepted for publication in          #
# Acta Crystallographica Section E. It conforms to the requirements of       #
# Notes for Authors for Acta Crystallographica Section E, and has been       #
# peer reviewed under the auspices of the IUCr Commission on Journals.       #
#                                                                            #
# Full details of the Crystallographic Information File format               #
# are given in the paper "The Crystallographic Information File (CIF):       #
# a New Standard Archive File for Crystallography" by S. R. Hall, F. H.      #
# Allen and I. D. Brown [Acta Cryst. (1991), A47, 655-685].                  #
#                                                                            #
# The current version of the core CIF dictionary is obtainable from          #
# ftp://ftp.iucr.org/pub/cif_core.dic.                                       #
#                                                                            #
# Software is freely available for graphical display of the structure(s)     #
# in this CIF. For information consult the CIF software page                 #
# http://www.iucr.org/resources/cif/software.                                #
#                                                                            #
# This file may be used for bona fide research purposes within the           #
# scientific community so long as proper attribution is given to the journal # 
# article from which it was obtained.                                        #
#                                                                            #
##############################################################################
data_I
_audit_creation_method     SHELXL-97
_chemical_name_systematic
;
<i>catena</i>-Poly[[(dichloridozinc)-\m-4,4'-bis(1<i>H</i>-
imidazol-1-yl)biphenyl-\k^2^<i>N</i>^3^:<i>N</i>^3'^] 0.25-hydrate]
;
_chemical_name_common     ?
_chemical_formula_moiety     'C18 H14 Cl2 N4 Zn, 0.25(H2 O)'
_chemical_formula_sum     'C18 H14.50 Cl2 N4 O0.25 Zn'
_chemical_formula_iupac     '[Zn Cl2 (C18 H14 N4)], 0.25H2 O'
_chemical_formula_weight     427.11
_chemical_melting_point     ?
_symmetry_cell_setting     monoclinic
_symmetry_space_group_name_H-M     'P 21/n'
loop_
    _symmetry_equiv_pos_as_xyz
    'x, y, z'
    '-x+1/2, y+1/2, -z+1/2'
    '-x, -y, -z'
    'x-1/2, -y-1/2, z-1/2'
_cell_length_a     8.1565(16)
_cell_length_b     12.554(3)
_cell_length_c     18.411(4)
_cell_angle_alpha     90.00
_cell_angle_beta     101.08(3)
_cell_angle_gamma     90.00
_cell_volume     1850.0(6)
_cell_formula_units_Z     4
_cell_measurement_reflns_used     15648
_cell_measurement_theta_min     3.0
_cell_measurement_theta_max     27.6
_cell_measurement_temperature     293(2)
_exptl_crystal_description     block
_exptl_crystal_colour     colorless
_exptl_crystal_size_max     0.25
_exptl_crystal_size_mid     0.22
_exptl_crystal_size_min     0.20
_exptl_crystal_density_diffrn     1.533
_exptl_crystal_density_meas     ?
_exptl_crystal_density_method     'not measured'
_exptl_crystal_F_000     866
_exptl_absorpt_coefficient_mu     1.626
_exptl_absorpt_correction_type     multi-scan
_exptl_absorpt_process_details     '(CrystalClear; Rigaku/MSC, 2005)'
_exptl_absorpt_correction_T_min     0.687
_exptl_absorpt_correction_T_max     0.737
_exptl_special_details     ?
_diffrn_ambient_temperature     293(2)
_diffrn_radiation_type     MoK\a
_diffrn_radiation_wavelength     0.71073
_diffrn_radiation_source     'fine-focus sealed tube'
_diffrn_radiation_monochromator     graphite
_diffrn_measurement_device_type     'Rigaku Mercury CCD'
_diffrn_measurement_method     \w
_diffrn_detector_area_resol_mean     9
_diffrn_reflns_number     15655
_diffrn_reflns_av_R_equivalents     0.0576
_diffrn_reflns_av_sigmaI/netI     0.0436
_diffrn_reflns_theta_min     3.05
_diffrn_reflns_theta_max     25.02
_diffrn_reflns_theta_full     25.02
_diffrn_measured_fraction_theta_max     0.997
_diffrn_measured_fraction_theta_full     0.997
_diffrn_reflns_limit_h_min     -9
_diffrn_reflns_limit_h_max     9
_diffrn_reflns_limit_k_min     -14
_diffrn_reflns_limit_k_max     14
_diffrn_reflns_limit_l_min     -21
_diffrn_reflns_limit_l_max     21
_diffrn_standards_number     ?
_diffrn_standards_interval_count     0
_diffrn_standards_interval_time     0
_diffrn_standards_decay_%     0
_refine_special_details
;
Refinement of <i>F</i>^2^ against ALL reflections. The weighted <i>R</i>-factor
<i>wR</i> and goodness of fit <i>S</i> are based on <i>F</i>^2^, conventional
<i>R</i>-factors <i>R</i> are based on <i>F</i>, with <i>F</i> set to zero for
negative <i>F</i>^2^. The threshold expression of <i>F</i>^2^ >
\s(<i>F</i>^2^) is used only for calculating <i>R</i>-factors(gt) <i>etc</i>.
and is not relevant to the choice of reflections for refinement.
<i>R</i>-factors based on <i>F</i>^2^ are statistically about twice as large
as those based on <i>F</i>, and <i>R</i>- factors based on ALL data will be
even larger.
;
_reflns_number_total     3256
_reflns_number_gt     2622
_reflns_threshold_expression     I>2\s(I)
_refine_ls_structure_factor_coef     Fsqd
_refine_ls_matrix_type     full
_refine_ls_R_factor_all     0.0738
_refine_ls_R_factor_gt     0.0519
_refine_ls_wR_factor_gt     0.0864
_refine_ls_wR_factor_ref     0.0923
_refine_ls_goodness_of_fit_ref     1.161
_refine_ls_restrained_S_all     1.161
_refine_ls_number_reflns     3256
_refine_ls_number_parameters     230
_refine_ls_number_restraints     0
_refine_ls_hydrogen_treatment     constr
_refine_ls_weighting_scheme     calc
_refine_ls_weighting_details
         'calc w=1/[\s^2^(Fo^2^)+(0.0291P)^2^+1.2964P] where P=(Fo^2^+2Fc^2^)/3'
_atom_sites_solution_hydrogens     geom
_atom_sites_solution_primary     direct
_atom_sites_solution_secondary     difmap
_refine_ls_shift/su_max     0.001
_refine_ls_shift/su_mean     0.000
_refine_diff_density_max     0.345
_refine_diff_density_min     -0.309
_refine_ls_extinction_method     none
_refine_ls_extinction_coef     ?
loop_
    _atom_type_symbol
    _atom_type_description
    _atom_type_scat_dispersion_real
    _atom_type_scat_dispersion_imag
    _atom_type_scat_source
    'C' 'C' 0.0033 0.0016
                         'International Tables Vol C Tables 4.2.6.8 and 6.1.1.4'
    'H' 'H' 0.0000 0.0000
                         'International Tables Vol C Tables 4.2.6.8 and 6.1.1.4'
    'N' 'N' 0.0061 0.0033
                         'International Tables Vol C Tables 4.2.6.8 and 6.1.1.4'
    'O' 'O' 0.0106 0.0060
                         'International Tables Vol C Tables 4.2.6.8 and 6.1.1.4'
    'Cl' 'Cl' 0.1484 0.1585
                         'International Tables Vol C Tables 4.2.6.8 and 6.1.1.4'
    'Zn' 'Zn' 0.2839 1.4301
                         'International Tables Vol C Tables 4.2.6.8 and 6.1.1.4'
_computing_data_collection     'CrystalClear (Rigaku/MSC, 2005)'
_computing_cell_refinement     'CrystalClear (Rigaku/MSC, 2005)'
_computing_data_reduction     'CrystalClear (Rigaku/MSC, 2005)'
_computing_structure_solution     'SHELXS97 (Sheldrick, 2008)'
_computing_structure_refinement     'SHELXL97 (Sheldrick, 2008)'
_computing_molecular_graphics     'SHELXTL (Sheldrick, 2008)'
_computing_publication_material     'SHELXTL (Sheldrick, 2008)'
loop_
    _atom_site_type_symbol
    _atom_site_label
    _atom_site_fract_x
    _atom_site_fract_y
    _atom_site_fract_z
    _atom_site_U_iso_or_equiv
    _atom_site_adp_type
    _atom_site_calc_flag
    _atom_site_refinement_flags
    _atom_site_occupancy
    _atom_site_symmetry_multiplicity
    _atom_site_disorder_assembly
    _atom_site_disorder_group
    N N3 0.1785(4) 0.2607(2) 0.64336(16) 0.0383(8) Uani d . 1 1 . .
    C C16 0.2231(5) 0.3586(3) 0.6299(2) 0.0405(10) Uani d . 1 1 . .
    H H16 0.2570 0.4097 0.6663 0.049 Uiso calc R 1 1 . .
    N N4 0.2135(4) 0.3755(2) 0.55687(16) 0.0380(8) Uani d . 1 1 . .
    C C13 0.2497(5) 0.4730(3) 0.5231(2) 0.0370(9) Uani d . 1 1 . .
    C C14 0.3472(6) 0.5486(3) 0.5650(2) 0.0570(12) Uani d . 1 1 . .
    H H14 0.3939 0.5347 0.6143 0.068 Uiso calc R 1 1 . .
    C C15 0.3752(6) 0.6452(3) 0.5337(2) 0.0566(12) Uani d . 1 1 . .
    H H15 0.4387 0.6964 0.5630 0.068 Uiso calc R 1 1 . .
    C C10 0.3122(5) 0.6681(3) 0.4604(2) 0.0385(9) Uani d . 1 1 . .
    Zn Zn1 0.67056(5) 1.30302(3) 0.24360(2) 0.03635(15) Uani d . 1 1 . .
    N N1 0.5135(4) 1.2116(2) 0.28937(16) 0.0371(8) Uani d . 1 1 . .
    N N2 0.4081(4) 1.0778(2) 0.34273(17) 0.0385(8) Uani d . 1 1 . .
    C C1 0.5385(5) 1.1127(3) 0.3145(2) 0.0411(10) Uani d . 1 1 . .
    H H1 0.6337 1.0728 0.3128 0.049 Uiso calc R 1 1 . .
    C C2 0.3587(5) 1.2400(3) 0.3021(2) 0.0430(10) Uani d . 1 1 . .
    H H2 0.3073 1.3055 0.2900 0.052 Uiso calc R 1 1 . .
    C C3 0.2931(5) 1.1594(3) 0.3345(2) 0.0448(10) Uani d . 1 1 . .
    H H3 0.1897 1.1585 0.3488 0.054 Uiso calc R 1 1 . .
    C C4 0.3885(4) 0.9745(3) 0.3733(2) 0.0361(9) Uani d . 1 1 . .
    C C5 0.4253(5) 0.8852(3) 0.3368(2) 0.0429(10) Uani d . 1 1 . .
    H H5 0.4660 0.8918 0.2931 0.051 Uiso calc R 1 1 . .
    C C6 0.4018(5) 0.7850(3) 0.3650(2) 0.0413(10) Uani d . 1 1 . .
    H H6 0.4273 0.7245 0.3402 0.050 Uiso calc R 1 1 . .
    C C7 0.3404(5) 0.7745(3) 0.4297(2) 0.0384(9) Uani d . 1 1 . .
    C C8 0.3060(5) 0.8666(3) 0.4660(2) 0.0481(11) Uani d . 1 1 . .
    H H8 0.2670 0.8609 0.5101 0.058 Uiso calc R 1 1 . .
    C C9 0.3285(5) 0.9661(3) 0.4380(2) 0.0471(10) Uani d . 1 1 . .
    H H9 0.3033 1.0269 0.4625 0.056 Uiso calc R 1 1 . .
    C C18 0.1364(6) 0.2126(3) 0.5758(2) 0.0503(11) Uani d . 1 1 . .
    H H18 0.0996 0.1427 0.5680 0.060 Uiso calc R 1 1 . .
    C C17 0.1562(6) 0.2820(3) 0.5223(2) 0.0520(12) Uani d . 1 1 . .
    H H17 0.1352 0.2690 0.4716 0.062 Uiso calc R 1 1 . .
    C C12 0.1883(5) 0.4928(3) 0.4495(2) 0.0505(11) Uani d . 1 1 . .
    H H12 0.1239 0.4417 0.4205 0.061 Uiso calc R 1 1 . .
    C C11 0.2221(5) 0.5887(3) 0.4187(2) 0.0503(11) Uani d . 1 1 . .
    H H11 0.1832 0.6001 0.3684 0.060 Uiso calc R 1 1 . .
    Cl Cl1 0.56577(14) 1.46719(8) 0.22217(6) 0.0567(3) Uani d . 1 1 . .
    Cl Cl2 0.91696(13) 1.29605(10) 0.32170(6) 0.0563(3) Uani d . 1 1 . .
    O O1W 0.0484(16) 0.9183(11) 0.5755(7) 0.080(4) Uiso d P 0.25 1 . .
    H H1B 0.0526 0.9507 0.6164 0.120 Uiso d PR 0.25 1 . .
    H H1A 0.0731 0.8530 0.5831 0.120 Uiso d PR 0.25 1 . .
loop_
    _atom_site_aniso_label
    _atom_site_aniso_U_11
    _atom_site_aniso_U_22
    _atom_site_aniso_U_33
    _atom_site_aniso_U_12
    _atom_site_aniso_U_13
    _atom_site_aniso_U_23
    N3 0.045(2) 0.0354(18) 0.0334(19) 0.0009(15) 0.0035(15) 0.0016(15)
    C16 0.043(2) 0.042(2) 0.035(2) -0.004(2) 0.0025(19) 0.0000(19)
    N4 0.044(2) 0.0363(18) 0.0319(19) -0.0018(15) 0.0035(15) 0.0015(15)
    C13 0.040(2) 0.037(2) 0.032(2) 0.0002(18) 0.0032(18) 0.0035(18)
    C14 0.085(3) 0.054(3) 0.028(2) -0.017(3) -0.001(2) 0.003(2)
    C15 0.078(3) 0.046(3) 0.041(3) -0.020(2) -0.001(2) -0.001(2)
    C10 0.039(2) 0.039(2) 0.037(2) -0.0005(18) 0.0054(18) 0.0047(18)
    Zn1 0.0407(3) 0.0323(2) 0.0346(3) -0.0028(2) 0.00384(19) -0.0020(2)
    N1 0.0362(19) 0.036(2) 0.0378(19) -0.0013(15) 0.0044(15) 0.0014(15)
    N2 0.0329(18) 0.0384(18) 0.044(2) -0.0008(15) 0.0069(15) 0.0023(15)
    C1 0.035(2) 0.039(2) 0.051(3) 0.0049(19) 0.011(2) 0.002(2)
    C2 0.039(2) 0.038(2) 0.050(3) 0.0075(19) 0.003(2) 0.005(2)
    C3 0.034(2) 0.047(2) 0.054(3) 0.003(2) 0.009(2) 0.003(2)
    C4 0.028(2) 0.039(2) 0.040(2) -0.0021(17) 0.0032(17) 0.0047(19)
    C5 0.046(2) 0.046(3) 0.039(2) 0.001(2) 0.014(2) 0.002(2)
    C6 0.045(2) 0.036(2) 0.044(2) 0.0053(19) 0.011(2) -0.0004(18)
    C7 0.033(2) 0.042(2) 0.037(2) -0.0034(18) -0.0002(18) 0.0035(18)
    C8 0.055(3) 0.050(3) 0.043(2) -0.005(2) 0.019(2) -0.001(2)
    C9 0.057(3) 0.038(2) 0.049(3) -0.001(2) 0.018(2) -0.003(2)
    C18 0.070(3) 0.039(2) 0.039(3) -0.008(2) 0.003(2) 0.000(2)
    C17 0.077(3) 0.046(3) 0.029(2) -0.013(2) 0.002(2) -0.005(2)
    C12 0.065(3) 0.042(2) 0.040(3) -0.012(2) -0.004(2) -0.001(2)
    C11 0.062(3) 0.049(3) 0.034(2) -0.006(2) -0.005(2) 0.010(2)
    Cl1 0.0701(8) 0.0351(6) 0.0578(7) 0.0074(5) -0.0061(6) -0.0028(5)
    Cl2 0.0412(6) 0.0771(8) 0.0463(6) 0.0007(6) -0.0021(5) 0.0011(6)
_geom_special_details
;
All e.s.d.'s (except the e.s.d. in the dihedral angle between two l.s. planes)
are estimated using the full covariance matrix. The cell e.s.d.'s are taken
into account individually in the estimation of e.s.d.'s in distances, angles
and torsion angles; correlations between e.s.d.'s in cell parameters are only
used when they are defined by crystal symmetry. An approximate (isotropic)
treatment of cell e.s.d.'s is used for estimating e.s.d.'s involving l.s.
planes.
;
loop_
    _geom_bond_atom_site_label_1
    _geom_bond_atom_site_label_2
    _geom_bond_site_symmetry_2
    _geom_bond_distance
    _geom_bond_publ_flag
    N3 C16 . 1.319(5) ?
    N3 C18 . 1.365(5) ?
    N3 Zn1 4_576 2.024(3) ?
    C16 N4 . 1.349(5) ?
    C16 H16 . 0.9300 ?
    N4 C17 . 1.374(5) ?
    N4 C13 . 1.429(5) ?
    C13 C12 . 1.373(5) ?
    C13 C14 . 1.376(5) ?
    C14 C15 . 1.380(6) ?
    C14 H14 . 0.9300 ?
    C15 C10 . 1.379(5) ?
    C15 H15 . 0.9300 ?
    C10 C11 . 1.381(5) ?
    C10 C7 . 1.486(5) ?
    Zn1 N1 . 2.021(3) y
    Zn1 N3 4_675 2.024(3) y
    Zn1 Cl2 . 2.2368(13) y
    Zn1 Cl1 . 2.2370(12) y
    N1 C1 . 1.326(4) ?
    N1 C2 . 1.375(5) ?
    N2 C1 . 1.344(5) ?
    N2 C3 . 1.377(5) ?
    N2 C4 . 1.435(5) ?
    C1 H1 . 0.9300 ?
    C2 C3 . 1.338(5) ?
    C2 H2 . 0.9300 ?
    C3 H3 . 0.9300 ?
    C4 C5 . 1.370(5) ?
    C4 C9 . 1.375(5) ?
    C5 C6 . 1.388(5) ?
    C5 H5 . 0.9300 ?
    C6 C7 . 1.385(5) ?
    C6 H6 . 0.9300 ?
    C7 C8 . 1.391(5) ?
    C8 C9 . 1.377(5) ?
    C8 H8 . 0.9300 ?
    C9 H9 . 0.9300 ?
    C18 C17 . 1.349(5) ?
    C18 H18 . 0.9300 ?
    C17 H17 . 0.9300 ?
    C12 C11 . 1.381(5) ?
    C12 H12 . 0.9300 ?
    C11 H11 . 0.9300 ?
    O1W H1B . 0.8500 ?
    O1W H1A . 0.8499 ?
loop_
    _geom_angle_atom_site_label_1
    _geom_angle_atom_site_label_2
    _geom_angle_atom_site_label_3
    _geom_angle_site_symmetry_1
    _geom_angle_site_symmetry_3
    _geom_angle
    _geom_angle_publ_flag
    C16 N3 C18 . . 105.7(3) ?
    C16 N3 Zn1 . 4_576 126.7(3) ?
    C18 N3 Zn1 . 4_576 127.5(3) ?
    N3 C16 N4 . . 111.6(3) ?
    N3 C16 H16 . . 124.2 ?
    N4 C16 H16 . . 124.2 ?
    C16 N4 C17 . . 106.1(3) ?
    C16 N4 C13 . . 126.3(3) ?
    C17 N4 C13 . . 127.6(3) ?
    C12 C13 C14 . . 119.4(4) ?
    C12 C13 N4 . . 121.1(3) ?
    C14 C13 N4 . . 119.4(3) ?
    C13 C14 C15 . . 119.7(4) ?
    C13 C14 H14 . . 120.1 ?
    C15 C14 H14 . . 120.1 ?
    C10 C15 C14 . . 122.1(4) ?
    C10 C15 H15 . . 118.9 ?
    C14 C15 H15 . . 118.9 ?
    C15 C10 C11 . . 116.9(4) ?
    C15 C10 C7 . . 120.3(4) ?
    C11 C10 C7 . . 122.8(3) ?
    N1 Zn1 N3 . 4_675 106.86(12) ?
    N1 Zn1 Cl2 . . 105.84(9) ?
    N3 Zn1 Cl2 4_675 . 112.85(10) ?
    N1 Zn1 Cl1 . . 110.21(9) ?
    N3 Zn1 Cl1 4_675 . 106.34(10) ?
    Cl2 Zn1 Cl1 . . 114.52(5) ?
    C1 N1 C2 . . 105.6(3) ?
    C1 N1 Zn1 . . 127.6(3) ?
    C2 N1 Zn1 . . 126.9(3) ?
    C1 N2 C3 . . 106.8(3) ?
    C1 N2 C4 . . 127.0(3) ?
    C3 N2 C4 . . 126.2(3) ?
    N1 C1 N2 . . 111.1(3) ?
    N1 C1 H1 . . 124.5 ?
    N2 C1 H1 . . 124.5 ?
    C3 C2 N1 . . 109.8(4) ?
    C3 C2 H2 . . 125.1 ?
    N1 C2 H2 . . 125.1 ?
    C2 C3 N2 . . 106.8(3) ?
    C2 C3 H3 . . 126.6 ?
    N2 C3 H3 . . 126.6 ?
    C5 C4 C9 . . 120.7(4) ?
    C5 C4 N2 . . 119.7(3) ?
    C9 C4 N2 . . 119.6(4) ?
    C4 C5 C6 . . 119.9(4) ?
    C4 C5 H5 . . 120.1 ?
    C6 C5 H5 . . 120.1 ?
    C7 C6 C5 . . 120.5(4) ?
    C7 C6 H6 . . 119.8 ?
    C5 C6 H6 . . 119.8 ?
    C6 C7 C8 . . 118.3(4) ?
    C6 C7 C10 . . 121.4(4) ?
    C8 C7 C10 . . 120.2(4) ?
    C9 C8 C7 . . 121.3(4) ?
    C9 C8 H8 . . 119.4 ?
    C7 C8 H8 . . 119.4 ?
    C4 C9 C8 . . 119.4(4) ?
    C4 C9 H9 . . 120.3 ?
    C8 C9 H9 . . 120.3 ?
    C17 C18 N3 . . 109.7(4) ?
    C17 C18 H18 . . 125.2 ?
    N3 C18 H18 . . 125.2 ?
    C18 C17 N4 . . 106.9(3) ?
    C18 C17 H17 . . 126.6 ?
    N4 C17 H17 . . 126.6 ?
    C13 C12 C11 . . 119.9(4) ?
    C13 C12 H12 . . 120.0 ?
    C11 C12 H12 . . 120.0 ?
    C12 C11 C10 . . 121.8(4) ?
    C12 C11 H11 . . 119.1 ?
    C10 C11 H11 . . 119.1 ?
    H1B O1W H1A . . 110.4 ?
loop_
    _geom_torsion_atom_site_label_1
    _geom_torsion_atom_site_label_2
    _geom_torsion_atom_site_label_3
    _geom_torsion_atom_site_label_4
    _geom_torsion_site_symmetry_1
    _geom_torsion_site_symmetry_2
    _geom_torsion_site_symmetry_3
    _geom_torsion_site_symmetry_4
    _geom_torsion
    _geom_torsion_publ_flag
    C18 N3 C16 N4 . . . . -0.7(4) ?
    Zn1 N3 C16 N4 4_576 . . . -179.6(2) ?
    N3 C16 N4 C17 . . . . 1.0(4) ?
    N3 C16 N4 C13 . . . . 178.8(3) ?
    C16 N4 C13 C12 . . . . -159.4(4) ?
    C17 N4 C13 C12 . . . . 17.9(6) ?
    C16 N4 C13 C14 . . . . 20.2(6) ?
    C17 N4 C13 C14 . . . . -162.4(4) ?
    C12 C13 C14 C15 . . . . 3.1(7) ?
    N4 C13 C14 C15 . . . . -176.6(4) ?
    C13 C14 C15 C10 . . . . -1.8(7) ?
    C14 C15 C10 C11 . . . . -1.5(7) ?
    C14 C15 C10 C7 . . . . 177.8(4) ?
    N3 Zn1 N1 C1 4_675 . . . 70.1(3) ?
    Cl2 Zn1 N1 C1 . . . . -50.4(3) ?
    Cl1 Zn1 N1 C1 . . . . -174.8(3) ?
    N3 Zn1 N1 C2 4_675 . . . -111.1(3) ?
    Cl2 Zn1 N1 C2 . . . . 128.4(3) ?
    Cl1 Zn1 N1 C2 . . . . 4.0(3) ?
    C2 N1 C1 N2 . . . . -0.4(4) ?
    Zn1 N1 C1 N2 . . . . 178.6(2) ?
    C3 N2 C1 N1 . . . . 0.4(4) ?
    C4 N2 C1 N1 . . . . 178.5(3) ?
    C1 N1 C2 C3 . . . . 0.2(4) ?
    Zn1 N1 C2 C3 . . . . -178.8(3) ?
    N1 C2 C3 N2 . . . . 0.1(5) ?
    C1 N2 C3 C2 . . . . -0.3(4) ?
    C4 N2 C3 C2 . . . . -178.4(3) ?
    C1 N2 C4 C5 . . . . -45.5(5) ?
    C3 N2 C4 C5 . . . . 132.2(4) ?
    C1 N2 C4 C9 . . . . 136.4(4) ?
    C3 N2 C4 C9 . . . . -46.0(5) ?
    C9 C4 C5 C6 . . . . 0.1(6) ?
    N2 C4 C5 C6 . . . . -178.0(3) ?
    C4 C5 C6 C7 . . . . 0.3(6) ?
    C5 C6 C7 C8 . . . . -1.0(6) ?
    C5 C6 C7 C10 . . . . 179.2(4) ?
    C15 C10 C7 C6 . . . . 129.7(4) ?
    C11 C10 C7 C6 . . . . -51.0(6) ?
    C15 C10 C7 C8 . . . . -50.1(6) ?
    C11 C10 C7 C8 . . . . 129.3(4) ?
    C6 C7 C8 C9 . . . . 1.3(6) ?
    C10 C7 C8 C9 . . . . -178.9(4) ?
    C5 C4 C9 C8 . . . . 0.2(6) ?
    N2 C4 C9 C8 . . . . 178.4(4) ?
    C7 C8 C9 C4 . . . . -1.0(6) ?
    C16 N3 C18 C17 . . . . 0.1(5) ?
    Zn1 N3 C18 C17 4_576 . . . 179.0(3) ?
    N3 C18 C17 N4 . . . . 0.5(5) ?
    C16 N4 C17 C18 . . . . -0.9(5) ?
    C13 N4 C17 C18 . . . . -178.6(4) ?
    C14 C13 C12 C11 . . . . -1.2(6) ?
    N4 C13 C12 C11 . . . . 178.5(4) ?
    C13 C12 C11 C10 . . . . -2.3(7) ?
    C15 C10 C11 C12 . . . . 3.6(6) ?
    C7 C10 C11 C12 . . . . -175.8(4) ?
loop_
    _geom_hbond_atom_site_label_D
    _geom_hbond_atom_site_label_H
    _geom_hbond_atom_site_label_A
    _geom_hbond_site_symmetry_A
    _geom_hbond_distance_DH
    _geom_hbond_distance_HA
    _geom_hbond_distance_DA
    _geom_hbond_angle_DHA
    O1W H1A Cl2 3_676 0.85 2.55 3.270(14) 143
    O1W H1B Cl1 4_586 0.85 2.19 3.038(14) 179
data_global
_journal_date_recd_electronic     2012-02-05
_journal_date_accepted     2012-03-04
_journal_name_full     'Acta Crystallographica, Section E'
_journal_year     2012
_journal_volume     68
_journal_issue      4
_journal_page_first     m406
_journal_page_last     m406
_journal_paper_category     QM
_journal_paper_doi     10.1107/S1600536812009543
_journal_coeditor_code     HB6628
_publ_contact_author_name     'Gang Xie'
_publ_contact_author_address
;
Key Laboratory of Synthetic and Natural Functional Molecule Chemistry
(Ministry of Education), College of Chemistry & Materials Science,
Northwest University, Xi'an 710069, People's Republic of China
;
_publ_contact_author_email     'nwuxg@sina.com'
_publ_contact_author_fax     ?
_publ_contact_author_phone     ?
_publ_section_title
;\
<i>catena</i>-Poly[[(dichloridozinc)-\m-4,4'-bis(1<i>H</i>-imidazol-1-yl)\
biphenyl-\k^2^<i>N</i>^3^:<i>N</i>^3'^] 0.25-hydrate]
;
loop_
    _publ_author_name
    _publ_author_footnote
    _publ_author_address
    'Ning, Yong-Xia' .
;
Key Laboratory of Synthetic and Natural Functional Molecule Chemistry
(Ministry of Education), College of Chemistry & Materials Science,
Northwest University, Xi'an 710069, People's Republic of China
;
    'Fan, Wen' .
;
Key Laboratory of Synthetic and Natural Functional Molecule Chemistry
(Ministry of Education), College of Chemistry & Materials Science,
Northwest University, Xi'an 710069, People's Republic of China
;
    'Xie, Gang' .
;
Key Laboratory of Synthetic and Natural Functional Molecule Chemistry
(Ministry of Education), College of Chemistry & Materials Science,
Northwest University, Xi'an 710069, People's Republic of China
;
