# Supplementary material for: catena-Poly[[(dichloridozinc)-μ-4,4′-bis­(1H-imidazol-1-yl)biphenyl-κ2 N 3:N 3′] 0.25-hydrate]
Source: Acta Crystallogr Sect E Struct Rep Online. 2012 Mar 14;68(Pt 4):m406. doi: 10.1107/S1600536812009543 (PMC3343815; doi:10.1107/S1600536812009543)
Supplement: Supplementary file 2 [file e-68-0m406-Isup2.hkl]

# 
# h,k,l, Fc-squared, Fo-squared, sigma(Fo-squared) and status flag 
# 
data_I
_shelx_title ' 1 in P2(1)/n' 
_shelx_refln_list_code          4 
_shelx_F_calc_maximum      273.47 
_exptl_crystal_F_000       866.00 
_reflns_d_resolution_high  0.8403 
 
loop_ 
 _symmetry_equiv_pos_as_xyz 
 'x, y, z' 
 '-x+1/2, y+1/2, -z+1/2' 
 '-x, -y, -z' 
 'x-1/2, -y-1/2, z-1/2' 
 
_cell_length_a     8.1565 
_cell_length_b    12.5536 
_cell_length_c    18.4112 
_cell_angle_alpha  90.000 
_cell_angle_beta  101.083 
_cell_angle_gamma  90.000 
 
_shelx_F_squared_multiplier     1.000 
 
loop_ 
 _refln_index_h 
 _refln_index_k 
 _refln_index_l 
 _refln_F_squared_calc 
 _refln_F_squared_meas 
 _refln_F_squared_sigma 
 _refln_observed_status 
   2   0   0    10255.05    10647.22    101.03 o 
   4   0   0     5586.57     5552.77     98.54 o 
   6   0   0      551.60      587.26     48.53 o 
   8   0   0     1236.25     1102.22     67.32 o 
   2   1   0    28382.67    28639.15    185.53 o 
   3   1   0      440.30      450.39     13.51 o 
   4   1   0    12061.79    12500.59    120.09 o 
   5   1   0       54.40       89.12     13.78 o 
   6   1   0      334.48      366.56     33.52 o 
   7   1   0      208.69      227.32     24.30 o 
   8   1   0     1259.66     1222.77     62.28 o 
   9   1   0      271.26      310.34     53.30 o 
   0   2   0    17004.41    16891.85    114.48 o 
   1   2   0     3450.14     3593.79     28.44 o 
   2   2   0     1696.25     1635.97     16.46 o 
   3   2   0     1600.54     1491.35     23.02 o 
   4   2   0     2385.66     2395.06     37.21 o 
   5   2   0     1304.84     1324.73     31.70 o 
   6   2   0     2932.81     2924.90     59.57 o 
   7   2   0      122.96      115.45     22.15 o 
   8   2   0      193.15      218.00     36.92 o 
   9   2   0      147.46      115.52     37.13 o 
   1   3   0     2651.16     2985.26     27.22 o 
   2   3   0       93.13      103.88      8.10 o 
   3   3   0     8538.87     8902.95     95.50 o 
   4   3   0     4522.67     4480.90     56.26 o 
   5   3   0     1091.03     1106.57     35.62 o 
   6   3   0       35.12       52.58     18.10 o 
   7   3   0     1416.45     1470.31     60.71 o 
   8   3   0      276.25      256.71     54.33 o 
   9   3   0      207.41      221.88     41.76 o 
   0   4   0     7419.56     7728.46     85.47 o 
   1   4   0     8460.42     8388.97     75.98 o 
   2   4   0      266.89      271.47      9.59 o 
   3   4   0       38.90       69.03     11.87 o 
   4   4   0     2489.98     2519.28     38.59 o 
   5   4   0     1991.45     1866.10     42.19 o 
   6   4   0      232.92      237.60     28.49 o 
   7   4   0      534.44      640.53     46.03 o 
   8   4   0        0.98       69.88     30.34 o 
   9   4   0       80.50      219.87     43.18 o 
   1   5   0      647.39      603.04     14.11 o 
   2   5   0      448.53      479.93     12.98 o 
   3   5   0     3655.55     3390.16     46.05 o 
   4   5   0      126.79      112.77     12.94 o 
   5   5   0     1574.81     1431.66     48.04 o 
   6   5   0        0.15        3.13     23.81 o 
   7   5   0        2.07       39.33     28.88 o 
   8   5   0       27.37       65.47     31.50 o 
   0   6   0     1129.51     1067.80     31.36 o 
   1   6   0     7497.99     7435.99     87.10 o 
   2   6   0     1062.44     1083.09     22.43 o 
   3   6   0     1413.72     1282.98     32.56 o 
   4   6   0        1.43       10.55     10.48 o 
   5   6   0        8.81       40.13     20.27 o 
   6   6   0       76.90       74.66     22.88 o 
   7   6   0      625.71      536.78     42.59 o 
   8   6   0       82.04      191.03     50.95 o 
   1   7   0      363.98      424.80     17.77 o 
   2   7   0     3569.70     3479.87     50.08 o 
   3   7   0     2169.71     2086.11     38.43 o 
   4   7   0      530.28      459.25     18.41 o 
   5   7   0     2072.25     1989.95     58.51 o 
   6   7   0       24.76       10.27     17.28 o 
   7   7   0       10.35       98.94     38.49 o 
   8   7   0      166.56      274.18     58.35 o 
   0   8   0     1516.47     1419.46     44.75 o 
   1   8   0      463.42      488.88     18.92 o 
   2   8   0        5.50       18.48      9.30 o 
   3   8   0      587.58      553.03     28.61 o 
   4   8   0      534.19      452.77     30.60 o 
   5   8   0      216.75      235.63     37.50 o 
   6   8   0      325.85      389.76     36.57 o 
   7   8   0       60.83       72.26     37.85 o 
   8   8   0      106.04      184.15     47.77 o 
   1   9   0     1840.79     1803.68     39.41 o 
   2   9   0      125.45      122.57     14.14 o 
   3   9   0       46.32       48.56     19.28 o 
   4   9   0     2326.05     2195.12     88.76 o 
   5   9   0        7.09       11.20     31.32 o 
   6   9   0       62.71      103.73     47.12 o 
   7   9   0        4.36       79.31     55.35 o 
   0  10   0     1984.78     1933.63     64.72 o 
   1  10   0     1924.94     1893.01     56.17 o 
   2  10   0       29.88       26.50     15.25 o 
   3  10   0      453.95      477.93     31.85 o 
   4  10   0      178.72      208.44     37.55 o 
   5  10   0       92.07      110.21     34.99 o 
   6  10   0      214.91      348.32     45.85 o 
   7  10   0       35.71       62.39     37.83 o 
   1  11   0       27.92       44.26     30.99 o 
   2  11   0     2610.12     2532.53     69.97 o 
   3  11   0      981.86      902.21     44.68 o 
   4  11   0      163.94      205.52     39.11 o 
   5  11   0      366.23      297.29     44.28 o 
   6  11   0       50.24       16.18     28.04 o 
   0  12   0     3043.56     3052.08    139.62 o 
   1  12   0      571.67      639.87     39.24 o 
   2  12   0       35.53       72.82     24.78 o 
   3  12   0        2.18        9.24     20.14 o 
   4  12   0       61.37       64.74     31.66 o 
   5  12   0      134.96      228.87     45.43 o 
   1  13   0      465.77      478.61     38.06 o 
   2  13   0      101.32       65.17     36.09 o 
   3  13   0      789.69      875.53     60.18 o 
   4  13   0      289.85      354.14     52.62 o 
   0  14   0        2.50       18.92     54.06 o 
   1  14   0      326.81      354.11     51.71 o 
   2  14   0       38.73       49.82     27.84 o 
   3  14   0        0.03       70.69     35.36 o 
  -9   0   1       28.20      109.99     60.93 o 
  -7   0   1      835.68      701.02     46.87 o 
  -5   0   1       20.76       44.06     15.17 o 
  -3   0   1     2955.58     3135.76     51.79 o 
   3   0   1     1113.04     1086.15     29.59 o 
   5   0   1      148.05      169.05     23.54 o 
   7   0   1     2861.87     2907.97    100.66 o 
   9   0   1       58.40       43.65     49.75 o 
  -9   1   1      413.19      450.29     63.55 o 
  -8   1   1       11.85       93.23     34.32 o 
  -7   1   1      673.36      617.40     34.23 o 
  -6   1   1       18.87       40.59     12.54 o 
  -5   1   1     7474.96     7422.25     91.85 o 
  -4   1   1      370.45      396.97     23.06 o 
  -3   1   1     3380.98     3311.48     60.18 o 
  -2   1   1    33359.15    34174.87    227.44 o 
  -1   1   1     4927.42     4818.50     60.58 o 
   1   1   1     3629.96     3497.45     32.93 o 
   2   1   1     1583.78     1516.41     20.32 o 
   3   1   1    18205.23    18884.56    151.36 o 
   4   1   1      540.23      598.75     19.79 o 
   5   1   1     4412.56     4611.10     70.34 o 
   6   1   1        1.70        1.19     12.24 o 
   7   1   1      657.37      704.72     35.36 o 
   8   1   1       20.73       30.34     22.24 o 
   9   1   1       88.41      134.65     45.99 o 
  -9   2   1      103.29      101.38     36.39 o 
  -8   2   1      371.01      313.92     41.21 o 
  -7   2   1      439.32      482.95     38.03 o 
  -6   2   1      230.25      243.62     19.22 o 
  -5   2   1     3142.01     3127.32     49.99 o 
  -4   2   1     6001.62     5962.06     65.57 o 
  -3   2   1      791.50      786.27     14.11 o 
  -2   2   1      282.53      290.82      5.27 o 
  -1   2   1    12045.69    12149.74     61.74 o 
   0   2   1     4086.70     4210.19     33.49 o 
   1   2   1     3484.34     3788.71     43.41 o 
   2   2   1       93.67      102.73      7.87 o 
   3   2   1      276.58      292.09     11.75 o 
   4   2   1     1193.23     1175.18     26.31 o 
   5   2   1      568.96      486.02     22.23 o 
   6   2   1      115.86      190.13     27.17 o 
   7   2   1      315.37      354.21     34.86 o 
   8   2   1      154.27      226.94     35.10 o 
   9   2   1      117.18       86.20     34.98 o 
  -9   3   1      183.45      185.01     42.00 o 
  -8   3   1      616.01      685.07     50.49 o 
  -7   3   1      356.03      395.93     39.70 o 
  -6   3   1        0.52       24.85     16.71 o 
  -5   3   1     4333.42     4175.03     81.19 o 
  -4   3   1     5947.40     5744.62     65.42 o 
  -3   3   1     2774.63     2792.05     29.16 o 
  -2   3   1       24.09       43.42      3.16 o 
  -1   3   1     2462.58     2516.28     19.05 o 
   0   3   1      244.68      277.16      5.92 o 
   2   3   1      208.83      200.22      7.97 o 
   3   3   1     2961.08     3003.56     48.26 o 
   4   3   1    10132.17    10068.89    106.28 o 
   5   3   1      469.98      459.36     21.46 o 
   6   3   1      219.63      241.97     19.01 o 
   7   3   1     1565.77     1508.45     60.20 o 
   8   3   1      354.12      322.84     38.08 o 
   9   3   1       25.77       98.80     37.23 o 
  -9   4   1      335.50      356.41     46.88 o 
  -8   4   1      182.60      294.41     39.48 o 
  -7   4   1       25.44       45.62     23.86 o 
  -6   4   1      931.06      999.05     44.63 o 
  -5   4   1       53.52      109.99     20.55 o 
  -4   4   1     4831.73     5141.00     80.89 o 
  -3   4   1      311.82      362.33     18.52 o 
  -2   4   1     3291.79     3332.04     34.55 o 
  -1   4   1     3175.09     3309.99     40.22 o 
   0   4   1     7364.87     7356.80     59.01 o 
   1   4   1      102.53      147.52      7.75 o 
   2   4   1     1077.88     1132.23     23.25 o 
   3   4   1      958.05      907.81     20.08 o 
   4   4   1      715.71      739.14     33.71 o 
   5   4   1      127.94      164.99     14.46 o 
   6   4   1      159.35      168.15     17.90 o 
   7   4   1      182.95      181.49     31.08 o 
   8   4   1      266.38      306.43     39.97 o 
   9   4   1       46.27      103.12     45.98 o 
  -9   5   1       20.41       76.44     51.29 o 
  -8   5   1     1036.28     1043.19     62.17 o 
  -7   5   1       14.01       98.53     53.75 o 
  -6   5   1      176.52      168.04     26.44 o 
  -5   5   1      105.51      168.54     20.97 o 
  -4   5   1     4965.40     5112.09     82.78 o 
  -3   5   1       31.02       42.12     11.67 o 
  -2   5   1     2370.95     2284.34     29.78 o 
  -1   5   1      748.65      747.88     17.45 o 
   0   5   1       80.25       94.81      7.49 o 
   1   5   1     1849.11     2058.74     29.08 o 
   2   5   1     5829.04     5787.18     62.13 o 
   3   5   1      362.89      362.60     14.06 o 
   4   5   1     4589.13     4397.31     62.01 o 
   5   5   1       87.97       96.93     18.65 o 
   6   5   1       11.47       14.72     17.70 o 
   7   5   1        0.19        0.78     18.95 o 
   8   5   1      351.78      321.11     43.27 o 
  -8   6   1      273.61      241.93     40.12 o 
  -7   6   1        1.08       31.41     23.00 o 
  -6   6   1      121.75      148.61     24.68 o 
  -5   6   1      395.97      331.35     24.97 o 
  -4   6   1     1914.98     1796.11     50.04 o 
  -3   6   1     1507.57     1487.50     30.15 o 
  -2   6   1     2184.72     2234.55     32.84 o 
  -1   6   1     1070.98     1004.89     20.51 o 
   0   6   1    22895.76    23547.51    174.67 o 
   1   6   1     1063.43      977.02     21.39 o 
   2   6   1        8.82       41.83     12.03 o 
   3   6   1      105.12       95.28     14.09 o 
   4   6   1      929.72      843.40     27.54 o 
   5   6   1        7.52       48.84     19.98 o 
   6   6   1       17.70       68.99     34.40 o 
   7   6   1        1.98       37.35     25.24 o 
   8   6   1      843.21      812.42     59.28 o 
  -8   7   1      300.12      357.60     48.66 o 
  -7   7   1        4.64       73.54     27.73 o 
  -6   7   1       12.91       -3.08     18.04 o 
  -5   7   1       23.32       10.75     14.88 o 
  -4   7   1     2194.04     2212.26     73.35 o 
  -3   7   1      216.13      239.40     16.69 o 
  -2   7   1      687.70      618.05     17.80 o 
  -1   7   1     1726.02     1715.91     30.43 o 
   0   7   1      269.92      305.24     18.62 o 
   1   7   1      475.41      413.97     15.95 o 
   2   7   1     1322.75     1376.20     29.84 o 
   3   7   1      748.80      724.35     23.35 o 
   4   7   1     1894.93     1732.39     38.28 o 
   5   7   1      760.22      795.40     39.79 o 
   6   7   1        8.15       17.80     19.17 o 
   7   7   1        4.48       25.37     30.84 o 
   8   7   1       78.30      152.79     40.89 o 
  -8   8   1       14.51       54.74     52.52 o 
  -7   8   1      403.93      436.61     62.79 o 
  -6   8   1       33.84       48.61     28.19 o 
  -5   8   1     1713.23     1568.28     52.41 o 
  -4   8   1       22.22       51.98     19.01 o 
  -3   8   1      644.78      611.27     34.45 o 
  -2   8   1     2545.04     2457.34     41.54 o 
  -1   8   1     2889.19     2697.40     52.17 o 
   0   8   1        4.79       18.43     10.65 o 
   1   8   1     1823.99     1819.44     36.39 o 
   2   8   1      626.31      660.71     23.04 o 
   3   8   1       21.77       38.52     14.99 o 
   4   8   1      225.54      215.87     16.88 o 
   5   8   1      189.75      220.73     28.09 o 
   6   8   1      147.06      212.29     33.44 o 
   7   8   1      177.93      172.72     34.13 o 
  -7   9   1      310.48      410.99     54.56 o 
  -6   9   1       28.88       71.83     51.50 o 
  -5   9   1     2133.83     2178.86     82.12 o 
  -4   9   1      459.54      482.04     42.99 o 
  -3   9   1     3346.94     3267.66     70.45 o 
  -2   9   1       51.63       38.11     11.49 o 
  -1   9   1       74.99      123.23     13.04 o 
   0   9   1       16.12       50.23     14.48 o 
   1   9   1       76.71       95.20     14.62 o 
   2   9   1       62.50      101.07     29.08 o 
   3   9   1      898.74      821.87     29.65 o 
   4   9   1       48.56       55.09     14.65 o 
   5   9   1       82.35      160.64     25.33 o 
   6   9   1      154.77      207.38     37.55 o 
   7   9   1      435.71      503.10     54.43 o 
  -7  10   1      325.50      302.30     52.98 o 
  -6  10   1      298.22      403.70     50.02 o 
  -5  10   1      516.82      538.29     46.82 o 
  -4  10   1      351.98      328.66     56.64 o 
  -3  10   1      354.99      331.17     28.90 o 
  -2  10   1        0.58       -0.28     12.18 o 
  -1  10   1     2377.95     2247.31     47.66 o 
   0  10   1      454.80      487.55     24.81 o 
   1  10   1      804.21      770.97     29.89 o 
   2  10   1      960.31      968.99     33.07 o 
   3  10   1      427.48      418.89     30.66 o 
   4  10   1       12.73       24.62     24.32 o 
   5  10   1      667.45      613.25     71.22 o 
   6  10   1      488.20      459.64     55.72 o 
  -6  11   1        1.87       11.78     35.31 o 
  -5  11   1      548.60      615.94     59.19 o 
  -4  11   1      421.02      401.47     46.71 o 
  -3  11   1        6.98       16.69     20.95 o 
  -2  11   1       44.10       59.13     25.44 o 
  -1  11   1      144.63      159.80     21.60 o 
   0  11   1       25.87       24.50     13.42 o 
   1  11   1      407.41      366.22     24.06 o 
   2  11   1       24.60       28.08     18.44 o 
   3  11   1      679.50      668.37     51.04 o 
   4  11   1      529.75      518.67     51.80 o 
   5  11   1      362.34      466.61     58.82 o 
   6  11   1       36.52       92.12     36.88 o 
  -5  12   1        6.07       77.79     34.36 o 
  -4  12   1      181.77      241.45     43.23 o 
  -3  12   1      101.65      132.95     31.74 o 
  -2  12   1      403.27      399.23     34.61 o 
  -1  12   1     1245.39     1299.58     53.86 o 
   0  12   1     2153.55     2077.81     55.11 o 
   1  12   1     1082.87     1069.05     46.62 o 
   2  12   1        2.05       27.53     21.32 o 
   3  12   1      163.08      192.16     29.72 o 
   4  12   1      139.60      152.01     38.67 o 
   5  12   1        3.73        3.46     28.57 o 
  -4  13   1      175.18      255.34     48.77 o 
  -3  13   1       13.07       11.37     27.67 o 
  -2  13   1      515.19      529.93     48.67 o 
  -1  13   1        2.47       49.74     25.83 o 
   0  13   1       30.23       40.93     25.08 o 
   1  13   1        5.90       59.26     34.50 o 
   2  13   1      587.03      570.52     42.62 o 
   3  13   1      103.79      193.46     42.50 o 
   4  13   1      144.91      238.13     47.25 o 
  -3  14   1      173.39      151.57     43.21 o 
  -2  14   1      347.86      366.92     48.29 o 
  -1  14   1        0.21      -16.62     26.18 o 
   0  14   1      872.51      848.60     69.87 o 
   1  14   1        5.97       93.05     35.42 o 
   2  14   1      164.80      210.52     40.81 o 
   3  14   1       11.92      -12.75     27.92 o 
  -8   0   2       18.73       78.67     28.90 o 
  -6   0   2      136.41      185.17     36.15 o 
  -4   0   2     1493.85     1564.35     39.59 o 
  -2   0   2     4303.09     4353.43     56.22 o 
   2   0   2    74784.20    81623.41    737.15 o 
   4   0   2      446.63      505.74     26.79 o 
   6   0   2      214.62      183.70     29.12 o 
   8   0   2     1903.80     1872.91     89.67 o 
  -9   1   2      268.39      378.46     57.32 o 
  -8   1   2      588.95      610.78     44.44 o 
  -7   1   2      446.85      432.38     37.94 o 
  -6   1   2     1175.21     1171.07     33.48 o 
  -5   1   2      362.03      410.09     18.25 o 
  -4   1   2      944.82      896.22     20.72 o 
  -3   1   2      917.46      933.23     16.38 o 
  -2   1   2     9178.34     9250.59    114.27 o 
  -1   1   2     8730.41     8914.40     51.81 o 
   1   1   2     1637.50     1620.28     24.96 o 
   2   1   2     3537.49     3552.12     46.71 o 
   3   1   2     2953.52     3014.94     40.38 o 
   4   1   2      948.56      873.25     24.39 o 
   5   1   2      773.52      826.25     27.91 o 
   6   1   2       11.23       39.55     22.67 o 
   7   1   2       62.80       91.89     21.43 o 
   8   1   2      669.43      712.00     41.42 o 
   9   1   2       13.67       14.66     29.79 o 
  -9   2   2      183.96      235.55     41.60 o 
  -8   2   2       39.49       44.09     27.42 o 
  -7   2   2      257.57      276.66     32.55 o 
  -6   2   2     1359.34     1424.74     39.22 o 
  -5   2   2     1153.99     1070.34     26.48 o 
  -4   2   2      643.81      676.75     25.28 o 
  -3   2   2      380.51      410.99     14.16 o 
  -2   2   2    22217.24    22866.81    149.48 o 
  -1   2   2    11094.95    11280.75    121.82 o 
   0   2   2    12650.85    12631.96     59.96 o 
   1   2   2     5192.42     5328.02     53.07 o 
   2   2   2        8.87       42.93      5.48 o 
   3   2   2      894.47      954.14     23.00 o 
   4   2   2     1317.30     1507.60     55.34 o 
   5   2   2        9.99       18.44     10.61 o 
   6   2   2     1291.08     1280.59     85.26 o 
   7   2   2      278.91      337.18     32.33 o 
   8   2   2       48.34       31.95     25.39 o 
   9   2   2       32.02       77.34     37.80 o 
  -9   3   2      562.38      540.91     53.91 o 
  -8   3   2       49.13      115.71     35.01 o 
  -7   3   2      328.21      415.14     71.12 o 
  -6   3   2      550.75      517.43     33.64 o 
  -5   3   2     3857.94     3792.39     74.33 o 
  -4   3   2     7988.68     8015.83    104.48 o 
  -3   3   2     4541.69     4668.43     60.09 o 
  -2   3   2        5.70       14.09      2.56 o 
  -1   3   2      108.78      128.89      8.38 o 
   0   3   2       28.22       36.12      4.73 o 
   1   3   2     9205.20     9944.95     73.10 o 
   2   3   2       13.79       24.00      6.03 o 
   3   3   2     6933.12     6864.78     73.56 o 
   4   3   2     1618.78     1563.04     33.26 o 
   5   3   2      301.97      314.64     18.95 o 
   6   3   2      216.13      213.93     19.71 o 
   7   3   2      732.55      771.07     35.48 o 
   8   3   2       56.75      102.74     31.73 o 
   9   3   2        1.99        7.11     28.64 o 
  -9   4   2       35.20       87.11     55.54 o 
  -8   4   2      258.88      256.02     39.56 o 
  -7   4   2      497.34      612.63     40.73 o 
  -6   4   2      273.21      248.26     27.46 o 
  -5   4   2     2355.85     2305.71     55.93 o 
  -4   4   2      320.82      314.93     20.31 o 
  -3   4   2      771.88      755.88     20.34 o 
  -2   4   2     1431.67     1582.13     20.00 o 
  -1   4   2     9785.47     9607.14    101.13 o 
   0   4   2     3455.84     3546.22     37.71 o 
   1   4   2     2133.97     2105.99     27.53 o 
   2   4   2     2675.40     2831.23     41.88 o 
   3   4   2       14.71       49.21     13.73 o 
   4   4   2        6.18       12.80      8.87 o 
   5   4   2     2881.16     2864.74     60.03 o 
   6   4   2      202.92      211.62     20.06 o 
   7   4   2      676.04      655.63     41.86 o 
   8   4   2        1.06       -2.00     20.14 o 
  -9   5   2      594.61      697.70     62.26 o 
  -8   5   2      113.67      207.86     38.82 o 
  -7   5   2       32.84      100.88     37.15 o 
  -6   5   2      580.99      507.49     33.08 o 
  -5   5   2      765.45      697.58     32.62 o 
  -4   5   2       50.90       54.27     15.47 o 
  -3   5   2     2663.04     2589.35     32.24 o 
  -2   5   2       13.95       20.14      7.30 o 
  -1   5   2     3475.86     3546.11     39.37 o 
   0   5   2      206.65      205.19      9.43 o 
   1   5   2     1112.00     1128.24     29.83 o 
   2   5   2       27.60       52.94      9.66 o 
   3   5   2     7443.28     7422.88     84.60 o 
   4   5   2      445.61      399.28     19.00 o 
   5   5   2      394.79      346.33     25.20 o 
   6   5   2      213.08      219.87     29.54 o 
   7   5   2      348.88      393.32     41.56 o 
   8   5   2       45.57       67.35     36.51 o 
  -8   6   2        5.55       77.25     35.74 o 
  -7   6   2       35.52      119.47     38.24 o 
  -6   6   2        7.81       10.72     16.05 o 
  -5   6   2      357.71      349.85     25.81 o 
  -4   6   2        7.86       10.13     13.39 o 
  -3   6   2     2301.27     2237.75     33.59 o 
  -2   6   2       28.24       51.49     10.38 o 
  -1   6   2    13837.21    14004.24    113.56 o 
   0   6   2      141.35       84.63      8.97 o 
   1   6   2     3678.21     3672.75     48.88 o 
   2   6   2      175.61      209.52     13.64 o 
   3   6   2     1282.52     1252.74     29.40 o 
   4   6   2      152.86      175.28     15.03 o 
   5   6   2      102.51       86.99     18.18 o 
   6   6   2      300.41      305.91     30.71 o 
   7   6   2     1262.06     1292.48     59.89 o 
   8   6   2      127.84      220.20     41.97 o 
  -8   7   2      217.62      297.58     51.34 o 
  -7   7   2       80.85      101.19     40.32 o 
  -6   7   2        6.92       32.16     22.03 o 
  -5   7   2      328.77      325.83     28.07 o 
  -4   7   2      418.32      423.13     25.39 o 
  -3   7   2      143.65      147.21     11.27 o 
  -2   7   2     3583.06     3361.89     73.61 o 
  -1   7   2       17.55       19.32      6.92 o 
   0   7   2       75.71      109.92     10.71 o 
   1   7   2        2.65       24.40      9.49 o 
   2   7   2      572.48      546.27     20.86 o 
   3   7   2     5959.84     5978.25     97.18 o 
   4   7   2       87.22      103.77     19.00 o 
   5   7   2      510.19      482.22     34.27 o 
   6   7   2        2.22      -15.05     23.12 o 
   7   7   2      176.93      199.54     35.17 o 
   8   7   2       32.01      190.90     51.32 o 
  -8   8   2      124.15      183.42     49.76 o 
  -7   8   2      165.62      139.12     40.22 o 
  -6   8   2      470.52      566.56     47.14 o 
  -5   8   2     2220.76     2003.56     92.80 o 
  -4   8   2      822.46      784.19     42.61 o 
  -3   8   2        4.86       20.96     11.40 o 
  -2   8   2     1130.32     1085.86     45.68 o 
  -1   8   2      696.48      707.48     24.46 o 
   0   8   2     5187.33     5188.58     69.22 o 
   1   8   2       14.30       39.67     14.21 o 
   2   8   2      789.78      864.85     27.50 o 
   3   8   2       12.40       15.34     11.02 o 
   4   8   2       18.45       46.92     13.37 o 
   5   8   2      589.52      604.39     56.57 o 
   6   8   2      338.22      356.54     35.03 o 
   7   8   2        4.37       58.04     32.42 o 
  -7   9   2       13.11       43.45     41.39 o 
  -6   9   2      187.52      180.84     38.62 o 
  -5   9   2      215.96      290.26     41.06 o 
  -4   9   2     3815.28     3676.42     99.52 o 
  -3   9   2      505.83      467.32     28.37 o 
  -2   9   2      561.13      503.69     28.14 o 
  -1   9   2        7.41       25.09     11.26 o 
   0   9   2     1128.30     1137.68     30.94 o 
   1   9   2      261.43      233.06     17.57 o 
   2   9   2     1685.22     1694.18     41.21 o 
   3   9   2     1731.75     1748.48     45.03 o 
   4   9   2     4191.11     4051.29     77.95 o 
   5   9   2      211.28      213.34     30.98 o 
   6   9   2      105.54      112.88     28.28 o 
   7   9   2        5.50       43.52     56.18 o 
  -7  10   2       10.38       14.21     32.68 o 
  -6  10   2     1067.95     1082.76     67.58 o 
  -5  10   2       56.77      117.97     34.25 o 
  -4  10   2      812.43      846.24     53.20 o 
  -3  10   2      296.84      311.59     25.34 o 
  -2  10   2      580.10      542.16     31.19 o 
  -1  10   2      204.33      219.79     18.30 o 
   0  10   2     2555.74     2569.46     53.26 o 
   1  10   2      806.96      784.23     29.41 o 
   2  10   2      141.90      163.63     18.43 o 
   3  10   2      537.29      505.65     30.15 o 
   4  10   2        2.53       35.98     22.38 o 
   5  10   2       77.66       97.67     45.44 o 
   6  10   2      113.59      204.50     41.96 o 
  -6  11   2       19.05       13.35     27.76 o 
  -5  11   2      142.55      177.83     38.92 o 
  -4  11   2      558.78      548.02     49.44 o 
  -3  11   2       51.00       61.56     25.99 o 
  -2  11   2      910.89      857.74     41.26 o 
  -1  11   2      504.65      514.81     43.50 o 
   0  11   2      298.14      297.98     21.95 o 
   1  11   2      590.35      634.80     29.97 o 
   2  11   2     1463.42     1510.12     45.55 o 
   3  11   2      710.62      641.55     43.51 o 
   4  11   2        6.47       46.29     52.33 o 
   5  11   2       11.44       45.73     29.98 o 
   6  11   2       90.61      119.78     42.55 o 
  -5  12   2       10.80       12.05     27.86 o 
  -4  12   2       14.08       11.67     28.02 o 
  -3  12   2        0.03       -1.95     21.43 o 
  -2  12   2       14.06       64.28     32.03 o 
  -1  12   2     1012.56      996.10     65.30 o 
   0  12   2      972.37      912.14     43.94 o 
   1  12   2      453.34      421.69     33.14 o 
   2  12   2      349.53      330.45     31.92 o 
   3  12   2       78.65       82.50     35.41 o 
   4  12   2        4.11       28.23     29.66 o 
   5  12   2      141.56      212.96     42.11 o 
  -4  13   2      115.73      159.60     43.06 o 
  -3  13   2      673.99      618.04     57.10 o 
  -2  13   2       56.24       53.07     25.89 o 
  -1  13   2      290.36      288.30     34.31 o 
   0  13   2        7.19       70.54     42.99 o 
   1  13   2      659.67      688.39     53.46 o 
   2  13   2        7.24       86.25     25.92 o 
   3  13   2      428.11      486.79     49.67 o 
   4  13   2      144.47      192.71     40.88 o 
  -3  14   2       38.79       84.65     52.17 o 
  -2  14   2       51.42       61.06     32.67 o 
  -1  14   2      427.22      405.83     41.25 o 
   0  14   2      121.19      179.08     36.43 o 
   1  14   2      257.03      268.12     44.57 o 
   2  14   2       44.48       91.67     45.88 o 
   3  14   2       19.57       -5.01     35.50 o 
  -9   0   3      651.35      773.18    158.14 o 
  -7   0   3      905.50      849.19     47.12 o 
  -5   0   3      759.64      729.30     30.95 o 
  -3   0   3       62.84       68.49      7.95 o 
  -1   0   3    13839.86    14245.57    179.27 o 
   1   0   3    18072.53    18095.13     95.95 o 
   3   0   3     3875.91     4309.72     72.00 o 
   5   0   3      588.94      510.22     33.60 o 
   7   0   3     2918.81     3006.89    106.42 o 
   9   0   3        3.81       25.42     59.78 o 
  -9   1   3      651.47      793.19     67.66 o 
  -8   1   3        9.25       36.86     44.94 o 
  -7   1   3       13.65       36.80     18.32 o 
  -6   1   3        7.32       51.52     14.34 o 
  -5   1   3     5562.51     5878.17     74.66 o 
  -4   1   3        1.66       41.25     14.45 o 
  -3   1   3      168.90      199.30      7.52 o 
  -2   1   3       13.62       24.28      4.43 o 
  -1   1   3      620.93      648.43     10.75 o 
   0   1   3    17252.43    17256.57    119.50 o 
   1   1   3    11221.60    11604.88     71.96 o 
   2   1   3      941.86      945.12     21.03 o 
   3   1   3    15538.53    15994.27    134.89 o 
   4   1   3      190.05      182.88     14.50 o 
   5   1   3       23.21       78.88     15.86 o 
   6   1   3      529.97      536.99     29.31 o 
   7   1   3     1195.68     1198.23     47.84 o 
   8   1   3       17.19       65.87     33.32 o 
   9   1   3      272.85      199.46     48.56 o 
  -9   2   3       10.40       14.39     34.92 o 
  -8   2   3      393.89      381.73     42.56 o 
  -7   2   3      114.86      161.64     24.79 o 
  -6   2   3      108.36      179.74     22.88 o 
  -5   2   3     2174.42     2128.96     37.10 o 
  -4   2   3      684.94      696.84     15.01 o 
  -3   2   3     2303.73     2327.99     52.23 o 
  -2   2   3    13797.31    13808.37    166.32 o 
  -1   2   3     1152.88     1134.57     12.10 o 
   0   2   3     7687.89     7709.68     74.16 o 
   1   2   3       96.14       71.73      4.06 o 
   2   2   3        0.84       14.60      5.16 o 
   3   2   3       10.08       24.55     10.67 o 
   4   2   3     1504.35     1426.09     31.57 o 
   5   2   3      592.67      613.45     25.54 o 
   6   2   3      147.06      200.94     20.23 o 
   7   2   3     1197.53     1084.33     43.89 o 
   8   2   3      168.17      230.80     36.78 o 
   9   2   3        0.16      119.99     46.39 o 
  -9   3   3      196.29      240.79     49.14 o 
  -8   3   3      202.71      313.15     59.19 o 
  -7   3   3        1.97       37.60     32.00 o 
  -6   3   3     1316.01     1260.87     45.90 o 
  -5   3   3     2202.57     2166.36     55.32 o 
  -4   3   3     9105.29     8804.82    107.78 o 
  -3   3   3      316.86      273.55     11.68 o 
  -2   3   3     2014.18     1972.82     16.10 o 
  -1   3   3      560.97      549.91     13.12 o 
   0   3   3      281.51      287.16     11.30 o 
   1   3   3        4.60        8.97      6.54 o 
   2   3   3     3403.37     3376.33     40.51 o 
   3   3   3     8872.45     9232.41    110.46 o 
   4   3   3     9450.08     9860.71    165.90 o 
   5   3   3      276.88      323.11     29.39 o 
   6   3   3      632.16      654.09     31.28 o 
   7   3   3      555.27      523.02     44.79 o 
   8   3   3      156.74      233.26     37.25 o 
  -9   4   3      160.11      166.32     43.02 o 
  -8   4   3      119.93      135.75     36.76 o 
  -7   4   3      123.70      175.44     27.22 o 
  -6   4   3     3112.36     3031.07     74.09 o 
  -5   4   3       18.08       31.74     22.53 o 
  -4   4   3     2606.94     2627.17     48.60 o 
  -3   4   3     1714.79     1634.30     29.40 o 
  -2   4   3    12970.59    13307.17    113.93 o 
  -1   4   3     4758.75     4822.68     55.73 o 
   0   4   3     2902.68     2779.39     34.52 o 
   1   4   3      413.92      514.80     18.24 o 
   2   4   3     1133.16     1166.37     22.87 o 
   3   4   3        0.39       -1.13      7.30 o 
   4   4   3      376.33      409.06     19.35 o 
   5   4   3       73.51       78.75     14.50 o 
   6   4   3     1283.57     1305.68     41.81 o 
   7   4   3      510.73      478.34     39.30 o 
   8   4   3      483.19      454.10     50.93 o 
  -9   5   3        2.85       67.39     56.97 o 
  -8   5   3      607.90      567.62     50.15 o 
  -7   5   3      155.48      170.31     28.04 o 
  -6   5   3     1353.41     1277.29     47.39 o 
  -5   5   3      105.75       92.88     16.68 o 
  -4   5   3      964.70      912.78     35.86 o 
  -3   5   3      352.18      424.05     19.40 o 
  -2   5   3      136.33       96.32     15.50 o 
  -1   5   3     3458.88     3952.06     47.85 o 
   0   5   3        3.35       23.38     13.40 o 
   1   5   3      205.71      229.22     11.95 o 
   2   5   3     6964.88     7116.24    120.46 o 
   3   5   3     1453.91     1563.74     33.30 o 
   4   5   3     2573.11     2388.52     48.09 o 
   5   5   3       68.16       75.70     22.64 o 
   6   5   3      108.51      123.04     21.27 o 
   7   5   3        0.11       28.34     24.70 o 
   8   5   3       69.99      150.06     36.09 o 
  -8   6   3      133.09      182.28     41.23 o 
  -7   6   3      236.27      299.24     33.98 o 
  -6   6   3      163.64      189.96     25.53 o 
  -5   6   3     1294.98     1284.83     40.79 o 
  -4   6   3      730.69      646.04     25.60 o 
  -3   6   3       81.12       77.44      7.88 o 
  -2   6   3     2089.71     1954.01     43.40 o 
  -1   6   3     5369.86     5433.89     54.62 o 
   0   6   3     2493.33     2056.64     32.62 o 
   1   6   3       11.99        9.71      7.00 o 
   2   6   3     1118.02     1082.20     26.62 o 
   3   6   3      139.79      141.55     14.27 o 
   4   6   3        6.12       11.73     12.56 o 
   5   6   3       63.22       81.66     20.30 o 
   6   6   3      225.02      224.84     31.16 o 
   7   6   3      297.62      391.73     41.05 o 
   8   6   3      921.89      995.18     62.98 o 
  -8   7   3      370.67      360.13     50.49 o 
  -7   7   3      389.76      371.80     46.24 o 
  -6   7   3      165.54      173.82     33.14 o 
  -5   7   3      203.80      195.47     22.06 o 
  -4   7   3     1084.90     1126.14     49.32 o 
  -3   7   3     2496.15     2407.62     48.66 o 
  -2   7   3      381.28      357.33     31.51 o 
  -1   7   3     2000.75     2143.31     33.58 o 
   0   7   3      106.69       95.38     10.12 o 
   1   7   3     2328.36     2418.31     41.96 o 
   2   7   3      390.38      381.41     19.21 o 
   3   7   3     1215.10     1216.97     33.93 o 
   4   7   3     1420.35     1296.20     37.03 o 
   5   7   3      610.56      607.29     28.45 o 
   6   7   3      142.71      171.98     29.11 o 
   7   7   3       47.06       41.06     27.17 o 
   8   7   3       46.20      100.57     56.70 o 
  -8   8   3        3.76      105.60     55.34 o 
  -7   8   3      195.96      225.21     46.53 o 
  -6   8   3       84.44       69.74     31.32 o 
  -5   8   3      572.93      544.67     45.87 o 
  -4   8   3      160.85      151.38     26.60 o 
  -3   8   3       43.84       64.43     32.21 o 
  -2   8   3     1301.91     1218.84     36.21 o 
  -1   8   3     5144.87     4954.85     64.05 o 
   0   8   3       48.22       60.34     11.76 o 
   1   8   3     1352.66     1351.21     37.71 o 
   2   8   3     1021.74      994.84     31.64 o 
   3   8   3       15.46       64.86     19.47 o 
   4   8   3      127.15      147.25     19.00 o 
   5   8   3      189.08      247.90     30.50 o 
   6   8   3      488.53      534.80     43.73 o 
   7   8   3      335.69      382.73     43.39 o 
  -7   9   3      228.81      216.08     49.55 o 
  -6   9   3        0.08      -16.76     27.10 o 
  -5   9   3      945.76      941.74     54.06 o 
  -4   9   3       74.58      131.88     30.61 o 
  -3   9   3      499.09      508.15     27.40 o 
  -2   9   3       11.06       14.03     18.35 o 
  -1   9   3      300.73      287.15     16.18 o 
   0   9   3        1.25        7.82     11.22 o 
   1   9   3      103.67      134.26     17.95 o 
   2   9   3      206.48      232.81     19.76 o 
   3   9   3     3069.80     3071.38     64.10 o 
   4   9   3      224.27      220.26     21.18 o 
   5   9   3      566.23      531.02     39.59 o 
   6   9   3       17.14       72.76     40.88 o 
   7   9   3       79.82      138.08     48.98 o 
  -7  10   3      166.89      106.11     43.24 o 
  -6  10   3      242.22      250.50     43.19 o 
  -5  10   3      976.84      912.25     57.49 o 
  -4  10   3      139.46      172.83     35.76 o 
  -3  10   3       65.36       91.31     27.09 o 
  -2  10   3       77.51      113.93     21.01 o 
  -1  10   3     1480.09     1428.94     48.60 o 
   0  10   3      216.84      225.33     18.05 o 
   1  10   3     3037.85     2946.03     69.94 o 
   2  10   3      698.49      736.83     32.76 o 
   3  10   3       39.45      104.40     25.26 o 
   4  10   3     1230.24     1213.81     44.24 o 
   5  10   3      237.95      285.78     33.58 o 
   6  10   3      193.38      174.98     41.80 o 
  -6  11   3       14.69       43.48     34.22 o 
  -5  11   3      304.43      331.32     44.19 o 
  -4  11   3      269.12      308.58     41.77 o 
  -3  11   3      193.05      230.90     47.37 o 
  -2  11   3       23.43       38.00     21.67 o 
  -1  11   3     3114.12     3009.44     79.22 o 
   0  11   3        0.99        1.86     14.74 o 
   1  11   3       31.10       23.14     15.48 o 
   2  11   3      692.45      655.47     33.62 o 
   3  11   3     1051.34      990.27     40.66 o 
   4  11   3      348.89      368.66     46.07 o 
   5  11   3       35.14       39.13     28.04 o 
   6  11   3      194.91      192.45     49.43 o 
  -5  12   3       98.91      164.59     57.78 o 
  -4  12   3      203.11      177.89     38.80 o 
  -3  12   3       90.72      159.45     33.77 o 
  -2  12   3      597.28      556.40     39.25 o 
  -1  12   3      512.83      520.25     40.81 o 
   0  12   3     1395.70     1358.91     57.35 o 
   1  12   3       72.30       77.55     18.13 o 
   2  12   3       57.86       41.35     18.75 o 
   3  12   3      286.36      305.41     36.39 o 
   4  12   3      122.18      110.19     44.50 o 
   5  12   3        2.99       31.94     31.95 o 
  -4  13   3       34.97      115.69     41.16 o 
  -3  13   3       79.46      183.84     43.70 o 
  -2  13   3      848.53      787.29     49.13 o 
  -1  13   3        2.36       41.73     42.02 o 
   0  13   3       35.49       95.09     30.10 o 
   1  13   3       60.31       66.47     25.01 o 
   2  13   3      518.85      494.36     42.71 o 
   3  13   3      122.69      121.12     33.99 o 
   4  13   3      261.86      281.67     48.52 o 
  -3  14   3       49.47       39.37     39.82 o 
  -2  14   3      397.23      401.76     49.41 o 
  -1  14   3       71.09       87.23     30.86 o 
   0  14   3      442.45      440.64     48.84 o 
   1  14   3        1.59       13.57     30.25 o 
   2  14   3       25.98       63.13     45.66 o 
  -8   0   4       15.83       -1.66     46.79 o 
  -6   0   4     4637.47     4536.70    117.54 o 
  -4   0   4     3007.74     2789.01     62.47 o 
  -2   0   4    17362.29    17721.42    250.10 o 
   0   0   4     8084.85     8231.52     56.84 o 
   2   0   4     2109.94     2188.79     37.72 o 
   4   0   4     1518.38     1552.43     47.54 o 
   6   0   4     2265.43     2200.73     77.09 o 
   8   0   4     1386.54     1304.27    129.72 o 
  -9   1   4      139.47      223.22     44.39 o 
  -8   1   4      415.91      466.38     37.91 o 
  -7   1   4      502.69      380.67     23.02 o 
  -6   1   4      378.15      346.46     20.62 o 
  -5   1   4       90.03      110.55     12.68 o 
  -4   1   4     2835.66     2565.39     40.25 o 
  -3   1   4     1028.85      962.06     17.44 o 
  -2   1   4     8582.80     8518.23     85.76 o 
  -1   1   4     4272.58     4507.81     39.83 o 
   0   1   4    20822.01    21478.44     93.79 o 
   1   1   4    10453.36    10614.12     83.73 o 
   2   1   4     5148.66     5074.27     48.20 o 
   3   1   4      679.02      705.06     18.13 o 
   4   1   4     3004.62     2993.69     50.64 o 
   5   1   4      122.96      131.51     17.56 o 
   6   1   4       14.79       27.31     15.45 o 
   7   1   4        0.63       69.09     26.75 o 
   8   1   4      182.44      180.40     31.10 o 
   9   1   4       22.62       81.91     49.92 o 
  -9   2   4        0.78      -31.67     33.95 o 
  -8   2   4        7.48       62.96     30.80 o 
  -7   2   4       47.91      114.63     23.93 o 
  -6   2   4     2858.39     2823.92     69.32 o 
  -5   2   4      232.37      231.70     16.19 o 
  -4   2   4     1016.26      890.92     17.06 o 
  -3   2   4       86.09       85.08      9.99 o 
  -2   2   4     1280.81     1364.03     21.58 o 
  -1   2   4    19463.14    19738.84     95.20 o 
   0   2   4     1364.12     1322.13     16.70 o 
   1   2   4     1289.42     1407.64     21.14 o 
   2   2   4     1149.63     1148.35     19.74 o 
   3   2   4     1259.11     1254.42     25.53 o 
   4   2   4      494.44      545.83     21.08 o 
   5   2   4      822.72      815.40     29.45 o 
   6   2   4     1613.89     1507.73     46.81 o 
   7   2   4      868.57      872.65     42.20 o 
   8   2   4       86.21      129.99     30.30 o 
  -9   3   4      572.89      555.00     50.52 o 
  -8   3   4       92.30      113.96     45.58 o 
  -7   3   4       56.33       72.30     22.55 o 
  -6   3   4       27.10      100.86     21.86 o 
  -5   3   4     2971.59     2947.96     60.43 o 
  -4   3   4       13.58       28.02     10.68 o 
  -3   3   4     2174.19     2177.33     34.94 o 
  -2   3   4     2145.87     2254.36     23.27 o 
  -1   3   4     2510.69     2481.38     46.62 o 
   0   3   4     2171.83     2271.13     26.43 o 
   1   3   4       92.61      133.90      7.27 o 
   2   3   4     2813.67     2955.39     38.10 o 
   3   3   4    13218.29    13651.64    127.94 o 
   4   3   4     3444.89     3476.08     56.86 o 
   5   3   4      204.59      208.87     19.28 o 
   6   3   4       34.90       47.63     18.01 o 
   7   3   4      249.54      230.21     26.90 o 
   8   3   4      112.43      160.83     32.70 o 
  -9   4   4       11.31       12.12     26.17 o 
  -8   4   4        8.65       44.52     25.84 o 
  -7   4   4      535.09      541.79     38.93 o 
  -6   4   4      210.69      230.60     24.48 o 
  -5   4   4     2423.17     2387.89     98.16 o 
  -4   4   4      163.80      169.33     13.49 o 
  -3   4   4      768.56      718.79     17.70 o 
  -2   4   4     1372.12     1321.50     25.22 o 
  -1   4   4     7340.82     7468.35     47.26 o 
   0   4   4     1784.80     1939.08     26.47 o 
   1   4   4     4708.70     4980.31     53.75 o 
   2   4   4      557.56      575.26     17.09 o 
   3   4   4     1062.88     1153.57     27.70 o 
   4   4   4      483.25      480.80     21.89 o 
   5   4   4     1600.90     1594.76     42.33 o 
   6   4   4      113.80      167.20     21.60 o 
   7   4   4      478.25      499.26     40.44 o 
   8   4   4       62.85       70.66     27.77 o 
  -9   5   4      525.02      611.66    104.48 o 
  -8   5   4      252.79      238.02     34.82 o 
  -7   5   4        2.05       25.57     23.93 o 
  -6   5   4       55.32       97.79     19.63 o 
  -5   5   4      538.43      509.42     26.72 o 
  -4   5   4     2608.06     2642.25     48.24 o 
  -3   5   4     3943.69     3836.71     53.84 o 
  -2   5   4      481.35      587.03     27.16 o 
  -1   5   4     2636.18     2541.86     42.10 o 
   0   5   4      196.59      227.96     10.11 o 
   1   5   4     1823.84     1799.93     32.76 o 
   2   5   4       69.99       76.26     11.29 o 
   3   5   4     5394.66     5468.02     81.14 o 
   4   5   4      195.71      214.62     28.27 o 
   5   5   4      158.00      164.29     18.58 o 
   6   5   4      157.78      142.51     21.04 o 
   7   5   4       48.51      111.82     37.02 o 
   8   5   4       59.75       26.22     37.17 o 
  -8   6   4      160.90      179.77     45.65 o 
  -7   6   4      618.39      539.85     39.73 o 
  -6   6   4       67.28       93.15     20.23 o 
  -5   6   4     2455.53     2442.54     80.73 o 
  -4   6   4      372.93      305.40     26.52 o 
  -3   6   4      175.58      183.46     12.75 o 
  -2   6   4      438.24      489.11     20.31 o 
  -1   6   4    13718.02    14026.89    117.05 o 
   0   6   4     4204.35     4496.92     54.87 o 
   1   6   4       17.88       28.52     10.65 o 
   2   6   4      180.98      229.11     17.76 o 
   3   6   4      128.15      144.06     14.63 o 
   4   6   4       82.61      128.67     17.39 o 
   5   6   4      100.30      122.11     17.17 o 
   6   6   4      227.73      246.26     42.18 o 
   7   6   4      758.99      770.79     49.49 o 
   8   6   4       48.46      135.86     56.00 o 
  -8   7   4      195.98      231.07     65.54 o 
  -7   7   4      271.18      285.28     40.55 o 
  -6   7   4      304.91      342.95     75.83 o 
  -5   7   4      706.71      744.56     46.41 o 
  -4   7   4      592.99      599.20     38.04 o 
  -3   7   4      284.81      247.54     18.36 o 
  -2   7   4     3577.97     3405.22     67.47 o 
  -1   7   4     1081.06     1063.92     26.02 o 
   0   7   4      642.12      724.92     20.51 o 
   1   7   4       39.84       38.65     24.39 o 
   2   7   4     2401.44     2323.38     45.28 o 
   3   7   4     3857.59     3790.68     65.42 o 
   4   7   4      250.20      245.66     21.72 o 
   5   7   4        7.60        8.57     14.02 o 
   6   7   4       59.09       80.01     27.40 o 
   7   7   4      248.78      279.03     37.30 o 
  -8   8   4       52.05      117.34     62.39 o 
  -7   8   4      152.58      201.30     41.03 o 
  -6   8   4      532.02      569.67     45.50 o 
  -5   8   4      160.16      167.06     30.76 o 
  -4   8   4      229.98      237.37     32.41 o 
  -3   8   4      595.42      581.00     30.86 o 
  -2   8   4     1584.49     1554.84     43.51 o 
  -1   8   4      274.83      263.23     25.55 o 
   0   8   4     2632.63     2564.34     45.87 o 
   1   8   4       18.82        5.97     10.94 o 
   2   8   4      131.74      133.57     17.23 o 
   3   8   4      757.21      710.63     46.17 o 
   4   8   4       51.91       96.67     22.24 o 
   5   8   4      491.55      448.93     28.86 o 
   6   8   4     1216.36     1164.49     60.13 o 
   7   8   4       80.56       66.45     53.43 o 
  -7   9   4       65.48       83.76     35.54 o 
  -6   9   4      282.42      461.72     58.83 o 
  -5   9   4       71.91       79.66     31.28 o 
  -4   9   4     1286.28     1207.15     55.70 o 
  -3   9   4      123.00      144.27     19.24 o 
  -2   9   4      181.59      171.58     23.05 o 
  -1   9   4        0.06        8.26     15.69 o 
   0   9   4      399.79      368.60     19.98 o 
   1   9   4       25.19       87.72     23.22 o 
   2   9   4     4425.35     4502.58     78.14 o 
   3   9   4      388.70      363.09     27.77 o 
   4   9   4     2271.49     2230.39     56.54 o 
   5   9   4        2.82       -9.04     22.56 o 
   6   9   4      299.31      260.68     37.47 o 
   7   9   4       19.42       72.63     58.58 o 
  -7  10   4       52.76       94.51     38.54 o 
  -6  10   4      773.91      632.73     58.39 o 
  -5  10   4      260.55      265.17     42.24 o 
  -4  10   4       16.88       41.56     45.89 o 
  -3  10   4      357.44      318.88     26.20 o 
  -2  10   4     1341.68     1341.46     47.50 o 
  -1  10   4      374.12      360.51     29.41 o 
   0  10   4     1210.09     1099.54     33.54 o 
   1  10   4      223.36      233.41     24.36 o 
   2  10   4      778.81      791.14     33.62 o 
   3  10   4      528.22      456.54     29.90 o 
   4  10   4       66.19       90.01     28.47 o 
   5  10   4       23.20       23.00     24.09 o 
   6  10   4      846.46      864.81     67.93 o 
  -6  11   4       49.43       24.97     37.85 o 
  -5  11   4      186.84      164.29     39.21 o 
  -4  11   4      700.60      695.01     53.04 o 
  -3  11   4      307.27      304.97     40.19 o 
  -2  11   4      595.22      577.85     38.27 o 
  -1  11   4      414.87      376.53     36.01 o 
   0  11   4        7.45       14.71     18.95 o 
   1  11   4      289.33      248.70     23.49 o 
   2  11   4      778.17      776.75     37.45 o 
   3  11   4      357.68      436.13     31.65 o 
   4  11   4      212.09      200.86     32.24 o 
   5  11   4       28.97       92.23     54.54 o 
  -5  12   4      181.85      251.79     52.82 o 
  -4  12   4      251.21      316.63     47.51 o 
  -3  12   4      225.12      279.69     40.24 o 
  -2  12   4       79.56      171.77     40.85 o 
  -1  12   4      559.76      535.61     42.19 o 
   0  12   4     1125.94     1092.54     50.52 o 
   1  12   4      192.98      202.26     25.11 o 
   2  12   4       67.71       61.39     22.24 o 
   3  12   4       32.69       96.48     56.56 o 
   4  12   4      241.33      229.85     49.52 o 
   5  12   4       75.57      127.95     42.14 o 
  -4  13   4       80.58      139.24     42.91 o 
  -3  13   4      219.53      265.42     46.07 o 
  -2  13   4        0.35       59.64     48.02 o 
  -1  13   4        2.71       62.28     33.47 o 
   0  13   4       64.43       98.98     27.40 o 
   1  13   4     1341.77     1279.17     59.04 o 
   2  13   4      188.05      290.03     43.52 o 
   3  13   4      217.70      224.09     42.11 o 
   4  13   4       97.84       99.13     38.20 o 
  -3  14   4       62.13      139.96     43.84 o 
  -2  14   4        0.09       25.42     30.40 o 
  -1  14   4      368.73      370.55     42.88 o 
   0  14   4       64.73       68.54     27.14 o 
   1  14   4      212.09      281.65     48.42 o 
   2  14   4       50.31      129.06     64.53 o 
  -9   0   5       93.28      168.59     67.38 o 
  -7   0   5        8.16       52.50     29.43 o 
  -5   0   5     4629.46     4448.38     88.57 o 
  -3   0   5     1836.99     1878.48     39.12 o 
  -1   0   5    13127.89    13414.31    146.35 o 
   1   0   5     4427.40     4206.16     54.38 o 
   3   0   5     2941.24     3056.11     60.12 o 
   5   0   5      145.61      185.78     24.69 o 
   7   0   5      468.04      432.91     44.98 o 
  -9   1   5      330.61      350.85     57.85 o 
  -8   1   5       39.55       46.51     29.96 o 
  -7   1   5        0.28       82.58     23.00 o 
  -6   1   5      178.87      184.52     19.62 o 
  -5   1   5      548.62      539.27     18.60 o 
  -4   1   5      201.65      192.17     23.26 o 
  -3   1   5      625.33      535.06     13.41 o 
  -2   1   5     6124.18     6201.55     73.70 o 
  -1   1   5     5609.02     5842.18     49.33 o 
   0   1   5     3341.29     3387.71     26.48 o 
   1   1   5     9925.94    10011.85    103.00 o 
   2   1   5     1782.50     1651.01     31.59 o 
   3   1   5     5217.49     5051.56     59.94 o 
   4   1   5     1015.22     1061.73     27.88 o 
   5   1   5     1071.57     1063.31     33.51 o 
   6   1   5      117.02      113.34     19.61 o 
   7   1   5      123.95      137.42     23.72 o 
   8   1   5      451.00      476.10     51.80 o 
  -9   2   5        2.60       92.96     54.54 o 
  -8   2   5      141.54      167.16     30.79 o 
  -7   2   5      499.83      539.93     35.47 o 
  -6   2   5      424.84      444.36     30.49 o 
  -5   2   5     3243.84     3009.01     53.55 o 
  -4   2   5     2584.29     2569.84     33.21 o 
  -3   2   5     2744.01     2799.10     37.83 o 
  -2   2   5     4393.72     4449.91     42.71 o 
  -1   2   5      239.08      215.13      7.65 o 
   0   2   5     7892.69     8375.50     63.39 o 
   1   2   5     2998.66     2949.56     26.83 o 
   2   2   5       95.14      101.63      6.99 o 
   3   2   5      640.18      596.65     18.29 o 
   4   2   5        2.06        2.97      7.86 o 
   5   2   5     1628.72     1594.40     40.34 o 
   6   2   5     2031.35     1824.63     50.04 o 
   7   2   5     1071.55     1073.87     46.96 o 
   8   2   5       52.73       91.03     32.61 o 
  -9   3   5      116.18      192.61     41.00 o 
  -8   3   5      409.81      357.33     42.86 o 
  -7   3   5       50.08       78.63     23.95 o 
  -6   3   5       65.41      151.98     27.70 o 
  -5   3   5      793.97      792.67     29.97 o 
  -4   3   5       13.92       39.86      9.57 o 
  -3   3   5      128.30      106.19     10.17 o 
  -2   3   5      103.40       84.10      6.37 o 
  -1   3   5     1762.16     1785.87     22.85 o 
   0   3   5       77.51      103.92     12.59 o 
   1   3   5      924.47      897.75     16.83 o 
   2   3   5     6817.67     6873.38     69.06 o 
   3   3   5     1689.97     1573.99     34.22 o 
   4   3   5     3251.72     3199.75     54.91 o 
   5   3   5      470.87      458.78     25.02 o 
   6   3   5      954.40      923.56     37.82 o 
   7   3   5      120.40      135.37     23.73 o 
   8   3   5       17.83       -8.85     23.68 o 
  -9   4   5       17.03       19.01     25.79 o 
  -8   4   5        2.47        4.50     19.43 o 
  -7   4   5      315.43      350.65     34.26 o 
  -6   4   5     2291.74     2275.06     62.01 o 
  -5   4   5        5.39       37.69     16.30 o 
  -4   4   5        7.05        8.11      7.58 o 
  -3   4   5      220.21      202.92      7.88 o 
  -2   4   5     5838.31     5669.15     67.16 o 
  -1   4   5     3073.53     3152.15     32.51 o 
   0   4   5     1321.26     1401.95     22.64 o 
   1   4   5     2929.58     3322.35     42.31 o 
   2   4   5     5432.90     5564.68     65.29 o 
   3   4   5      228.27      245.41     14.58 o 
   4   4   5       97.35       90.27     13.78 o 
   5   4   5       89.80       94.73     17.18 o 
   6   4   5     2126.00     2075.93     55.98 o 
   7   4   5      314.15      348.24     31.75 o 
   8   4   5      109.03       83.17     38.05 o 
  -9   5   5        8.80       24.30     35.03 o 
  -8   5   5      137.40      164.20     34.21 o 
  -7   5   5       83.78      105.42     32.63 o 
  -6   5   5      786.40      746.31     37.64 o 
  -5   5   5       31.57       21.10     19.20 o 
  -4   5   5      762.37      683.80     22.23 o 
  -3   5   5       14.97       27.12     13.00 o 
  -2   5   5    11533.66    11995.16    127.59 o 
  -1   5   5     1776.30     2195.71     30.08 o 
   0   5   5     1701.78     2031.64     31.64 o 
   1   5   5     3533.85     4005.78     53.05 o 
   2   5   5     6916.47     7032.90     82.86 o 
   3   5   5      850.03      831.93     25.53 o 
   4   5   5     1911.10     1868.95     43.08 o 
   5   5   5       27.27       25.27     13.89 o 
   6   5   5      149.12      161.83     22.94 o 
   7   5   5      110.36      120.55     37.85 o 
   8   5   5       90.06      109.19     38.90 o 
  -8   6   5      299.55      208.19     45.62 o 
  -7   6   5      101.14      103.68     34.06 o 
  -6   6   5     1277.01     1234.43     44.47 o 
  -5   6   5      537.63      544.80     25.89 o 
  -4   6   5     1886.43     1788.99     59.36 o 
  -3   6   5       66.39       63.18      9.69 o 
  -2   6   5     2779.77     2625.89     49.14 o 
  -1   6   5     2618.87     2637.50     51.56 o 
   0   6   5     5150.25     5168.41     62.25 o 
   1   6   5        2.30       15.48      9.90 o 
   2   6   5      369.24      395.15     19.63 o 
   3   6   5       47.06       55.82     21.11 o 
   4   6   5       20.07       27.32     12.90 o 
   5   6   5       36.65       71.89     17.51 o 
   6   6   5     1997.68     1878.85     56.84 o 
   7   6   5       78.42      205.54     34.40 o 
   8   6   5      452.06      415.62     55.73 o 
  -8   7   5      290.27      302.63     48.58 o 
  -7   7   5        9.94       64.92     32.98 o 
  -6   7   5      496.68      472.91     48.90 o 
  -5   7   5      145.46      174.70     28.29 o 
  -4   7   5      634.47      586.27     47.09 o 
  -3   7   5     1655.78     1591.72     40.26 o 
  -2   7   5     1299.82     1363.49     37.24 o 
  -1   7   5      729.69      613.32     27.98 o 
   0   7   5      168.29      157.63     12.40 o 
   1   7   5     4349.62     4320.33     63.59 o 
   2   7   5     1501.98     1493.53     36.12 o 
   3   7   5      297.58      286.73     25.51 o 
   4   7   5     1616.91     1540.32     44.26 o 
   5   7   5       91.39      115.64     22.10 o 
   6   7   5       51.09      120.54     29.92 o 
   7   7   5      145.78      127.78     41.15 o 
  -8   8   5        0.82       27.68     67.84 o 
  -7   8   5      524.21      525.24     55.37 o 
  -6   8   5      347.69      422.06     41.70 o 
  -5   8   5     1004.92     1019.13     56.63 o 
  -4   8   5       42.99       32.24     21.22 o 
  -3   8   5      357.71      329.68     22.32 o 
  -2   8   5      263.97      270.00     22.41 o 
  -1   8   5     5071.40     5052.03     89.15 o 
   0   8   5       58.19       52.39     15.13 o 
   1   8   5      768.64      768.78     34.53 o 
   2   8   5      924.57      967.66     32.94 o 
   3   8   5       27.80       56.74     18.16 o 
   4   8   5       38.63       56.65     19.96 o 
   5   8   5      803.64      811.82     38.86 o 
   6   8   5      410.12      439.87     41.12 o 
   7   8   5      730.88      718.97     65.46 o 
  -7   9   5        1.11       32.27     44.99 o 
  -6   9   5      158.86      150.19     39.75 o 
  -5   9   5     1946.46     1912.91     82.36 o 
  -4   9   5       13.28       22.75     21.07 o 
  -3   9   5      832.34      739.21     34.58 o 
  -2   9   5      143.60      164.76     22.45 o 
  -1   9   5      355.44      272.38     31.73 o 
   0   9   5       42.28       63.45     19.75 o 
   1   9   5      174.69      195.68     18.86 o 
   2   9   5       38.93       70.80     30.16 o 
   3   9   5     5576.86     5507.83    100.76 o 
   4   9   5      686.36      607.04     33.05 o 
   5   9   5      380.29      330.75     37.33 o 
   6   9   5        0.50       13.46     25.45 o 
  -7  10   5      265.24      334.11     53.84 o 
  -6  10   5       52.62      127.22     52.96 o 
  -5  10   5      960.34     1085.21     63.28 o 
  -4  10   5      100.17      159.91     35.16 o 
  -3  10   5      817.22      820.93     39.22 o 
  -2  10   5        0.15       36.53     21.83 o 
  -1  10   5     1253.70     1192.18     46.09 o 
   0  10   5        0.45       26.50     19.08 o 
   1  10   5      996.52      970.79     36.62 o 
   2  10   5       15.92       -5.00     13.95 o 
   3  10   5       58.85       61.75     19.95 o 
   4  10   5      270.98      251.37     26.75 o 
   5  10   5      420.87      522.50     42.09 o 
   6  10   5      321.14      421.94     64.83 o 
  -6  11   5        1.69      102.23     53.24 o 
  -5  11   5       79.31      111.76     38.65 o 
  -4  11   5      275.76      273.21     54.89 o 
  -3  11   5      903.69      873.39     54.94 o 
  -2  11   5       71.79       59.57     21.77 o 
  -1  11   5     1064.74     1053.53     47.99 o 
   0  11   5        5.20        7.92     18.33 o 
   1  11   5     2171.75     2106.81     54.66 o 
   2  11   5       69.56       88.90     31.08 o 
   3  11   5     1155.68     1053.54     44.99 o 
   4  11   5       30.30       44.36     24.52 o 
   5  11   5        1.30       17.13     30.04 o 
  -5  12   5      213.78      371.89     49.49 o 
  -4  12   5      108.51      238.33     39.20 o 
  -3  12   5      102.39      102.80     35.93 o 
  -2  12   5      306.07      289.74     39.26 o 
  -1  12   5     1803.34     1688.50     63.42 o 
   0  12   5      136.91      174.18     31.41 o 
   1  12   5      239.20      229.54     31.11 o 
   2  12   5      165.06      212.52     37.77 o 
   3  12   5       81.45      110.89     24.18 o 
   4  12   5        2.37       35.71     32.70 o 
  -4  13   5      110.02      195.11     46.27 o 
  -3  13   5       93.97      207.00     40.76 o 
  -2  13   5      993.30     1022.31     58.95 o 
  -1  13   5      431.81      400.30     42.77 o 
   0  13   5      118.62      172.53     37.54 o 
   1  13   5        3.96       -0.79     19.28 o 
   2  13   5      252.03      236.86     34.72 o 
   3  13   5      399.51      407.62     51.41 o 
  -2  14   5      533.08      617.79     58.00 o 
  -1  14   5       36.63      124.40     51.13 o 
   0  14   5      237.77      278.41     37.37 o 
   1  14   5       47.06       19.19     28.63 o 
   2  14   5        0.77       10.40     28.17 o 
  -8   0   6      255.21      198.39     65.19 o 
  -6   0   6     3508.15     3387.98     88.91 o 
  -4   0   6       22.20       84.68     13.47 o 
  -2   0   6    12297.39    13009.57    145.78 o 
   0   0   6     1604.80     1657.64     29.20 o 
   2   0   6      448.22      466.47     27.80 o 
   4   0   6      518.19      472.90     33.66 o 
   6   0   6     5247.64     5444.86    139.54 o 
   8   0   6       29.50      121.39     61.76 o 
  -9   1   6       20.17       29.50     43.99 o 
  -8   1   6        6.76       55.52     25.22 o 
  -7   1   6      129.13      147.61     22.10 o 
  -6   1   6      314.60      329.22     27.57 o 
  -5   1   6      754.65      767.11     29.65 o 
  -4   1   6     1815.16     1914.20     41.35 o 
  -3   1   6     3194.86     3295.09     49.50 o 
  -2   1   6     3292.61     3297.23     49.44 o 
  -1   1   6     5013.65     5368.66     59.55 o 
   0   1   6      639.27      644.38     12.02 o 
   1   1   6     7811.12     8035.22     78.50 o 
   2   1   6    20140.01    20546.03    127.35 o 
   3   1   6      711.84      721.62     22.88 o 
   4   1   6     1367.72     1281.46     29.95 o 
   5   1   6        0.28      -16.93     13.36 o 
   6   1   6      204.35      229.65     23.20 o 
   7   1   6        5.31        8.70     16.29 o 
   8   1   6      243.92      193.58     35.33 o 
  -9   2   6        9.87       16.20     29.67 o 
  -8   2   6        7.61       35.44     24.02 o 
  -7   2   6      418.20      447.06     33.79 o 
  -6   2   6     3079.20     3115.15     70.67 o 
  -5   2   6      518.76      457.33     15.50 o 
  -4   2   6      765.57      720.63     22.43 o 
  -3   2   6        7.51       47.63     10.38 o 
  -2   2   6     4979.12     5026.26     54.91 o 
  -1   2   6     6936.83     7216.59     63.38 o 
   0   2   6       59.96       68.50      5.72 o 
   1   2   6      169.20      156.23     11.26 o 
   2   2   6      270.49      251.74     15.06 o 
   3   2   6      354.92      357.64     20.47 o 
   4   2   6     1312.79     1292.12     41.25 o 
   5   2   6      363.09      414.65     24.33 o 
   6   2   6      617.90      542.18     38.62 o 
   7   2   6      621.82      694.63     39.16 o 
   8   2   6        7.22       52.90     30.76 o 
  -9   3   6      369.95      408.96     44.86 o 
  -8   3   6      150.71      154.50     32.03 o 
  -7   3   6      120.14      124.59     26.88 o 
  -6   3   6      289.47      290.36     26.49 o 
  -5   3   6      915.55      885.69     31.92 o 
  -4   3   6      440.24      429.77     24.30 o 
  -3   3   6     1031.84      920.00     17.64 o 
  -2   3   6      635.79      597.98     17.00 o 
  -1   3   6     3761.58     3866.13     41.85 o 
   0   3   6     2576.90     2597.41     32.61 o 
   1   3   6     3487.23     3622.31     39.67 o 
   2   3   6     3262.06     3205.52     40.76 o 
   3   3   6    10984.70    11218.53    122.98 o 
   4   3   6       87.39       99.41     13.57 o 
   5   3   6       52.11       97.93     15.78 o 
   6   3   6       79.04       88.86     18.81 o 
   7   3   6       68.28       56.77     21.94 o 
   8   3   6       18.66       86.63     36.28 o 
  -9   4   6        0.71       74.97     52.92 o 
  -8   4   6      197.20      196.48     40.11 o 
  -7   4   6      972.73      993.94     47.20 o 
  -6   4   6      298.50      327.77     28.88 o 
  -5   4   6     1908.63     1867.19     46.20 o 
  -4   4   6     1285.42     1322.61     31.88 o 
  -3   4   6     1297.25     1152.69     19.33 o 
  -2   4   6       61.71       56.67      6.46 o 
  -1   4   6     3327.19     3303.16     42.85 o 
   0   4   6     1643.37     1700.41     27.91 o 
   1   4   6      512.18      470.26     14.54 o 
   2   4   6      406.92      426.97     18.39 o 
   3   4   6       29.38       58.40     10.49 o 
   4   4   6      202.67      219.30     16.67 o 
   5   4   6     3937.94     3790.70     72.79 o 
   6   4   6       67.01       76.83     20.24 o 
   7   4   6      477.44      524.75     42.91 o 
   8   4   6       14.03      106.26     41.03 o 
  -9   5   6       52.53       60.24     47.75 o 
  -8   5   6        2.11       -8.59     24.85 o 
  -7   5   6       70.13       66.89     22.38 o 
  -6   5   6      452.63      396.06     27.64 o 
  -5   5   6      708.36      651.59     39.10 o 
  -4   5   6      860.42      777.01     40.28 o 
  -3   5   6     5597.93     5571.15    103.60 o 
  -2   5   6     2090.39     2125.31     40.76 o 
  -1   5   6      380.82      325.18     23.43 o 
   0   5   6       12.20       29.08      7.11 o 
   1   5   6     6454.52     6744.38     82.19 o 
   2   5   6       13.67       31.74     11.41 o 
   3   5   6     4417.59     4369.42     66.77 o 
   4   5   6      175.11      185.61     17.99 o 
   5   5   6       27.64       37.42     16.13 o 
   6   5   6      121.55      138.55     22.80 o 
   7   5   6       52.66       78.55     40.61 o 
   8   5   6        5.84       57.04     43.57 o 
  -8   6   6       49.07       78.98     33.98 o 
  -7   6   6      168.77      165.96     35.53 o 
  -6   6   6       11.94       16.48     24.40 o 
  -5   6   6     1803.96     1983.20     69.53 o 
  -4   6   6      489.43      532.65     32.60 o 
  -3   6   6      851.09      885.45     25.97 o 
  -2   6   6       37.33       83.03     13.93 o 
  -1   6   6    12713.23    12923.87    106.59 o 
   0   6   6      866.81      854.95     22.27 o 
   1   6   6        6.27       44.86     17.36 o 
   2   6   6      180.38      187.16     15.28 o 
   3   6   6      160.23      185.97     16.73 o 
   4   6   6      277.12      254.95     20.07 o 
   5   6   6      626.99      603.89     38.13 o 
   6   6   6      396.75      407.87     48.05 o 
   7   6   6      758.79      841.49     84.73 o 
  -8   7   6        0.54      111.41     49.71 o 
  -7   7   6        0.00       61.91     35.43 o 
  -6   7   6      425.05      359.70     46.23 o 
  -5   7   6        5.46       52.40     27.40 o 
  -4   7   6      321.79      292.67     30.70 o 
  -3   7   6     1896.89     1856.30     44.52 o 
  -2   7   6     4301.87     4144.16     73.70 o 
  -1   7   6     1874.48     1798.20     44.95 o 
   0   7   6     1456.39     1331.91     30.57 o 
   1   7   6     2305.06     2363.49     46.31 o 
   2   7   6     3067.00     3113.72     57.76 o 
   3   7   6     1942.52     1949.99     46.84 o 
   4   7   6      154.60      172.92     20.00 o 
   5   7   6       10.37       75.38     28.31 o 
   6   7   6       84.52      111.29     50.35 o 
   7   7   6       13.41       70.97     43.43 o 
  -8   8   6      145.94      196.15     46.60 o 
  -7   8   6      666.41      616.77     58.03 o 
  -6   8   6      792.12      840.14     54.54 o 
  -5   8   6      281.87      292.04     41.09 o 
  -4   8   6       32.77       45.12     21.60 o 
  -3   8   6      717.90      715.26     44.59 o 
  -2   8   6     1660.96     1648.08     48.04 o 
  -1   8   6      570.66      572.65     28.76 o 
   0   8   6     2467.62     2507.47     47.10 o 
   1   8   6      578.94      613.00     35.34 o 
   2   8   6       79.72      118.16     17.78 o 
   3   8   6      366.35      354.61     25.74 o 
   4   8   6      193.25      232.83     24.05 o 
   5   8   6      599.12      524.65     38.34 o 
   6   8   6     1056.26     1018.19     64.72 o 
   7   8   6       13.88       59.28     37.41 o 
  -7   9   6        0.02        8.15     34.27 o 
  -6   9   6      123.20      262.08     42.09 o 
  -5   9   6       22.06       64.57     47.09 o 
  -4   9   6     1505.62     1468.53     65.88 o 
  -3   9   6       49.75       58.22     22.06 o 
  -2   9   6      464.94      456.69     30.66 o 
  -1   9   6      269.89      270.86     24.84 o 
   0   9   6       15.93       20.47     23.99 o 
   1   9   6       57.65       70.20     15.99 o 
   2   9   6     3195.20     3371.20     69.00 o 
   3   9   6        0.44        5.29     14.13 o 
   4   9   6       74.25       88.10     24.57 o 
   5   9   6       61.64       54.40     20.57 o 
   6   9   6      210.20      269.73     47.68 o 
  -7  10   6       60.93       43.31     36.63 o 
  -6  10   6     1156.95     1196.69     75.04 o 
  -5  10   6        2.55       -8.77     26.76 o 
  -4  10   6       26.65      -10.84     23.93 o 
  -3  10   6      739.30      664.36     36.14 o 
  -2  10   6     1896.24     1896.73     59.23 o 
  -1  10   6      521.22      561.93     35.50 o 
   0  10   6      961.93      968.69     43.05 o 
   1  10   6      351.80      351.19     26.56 o 
   2  10   6     1079.19     1134.65     43.55 o 
   3  10   6        0.06       -8.06     15.93 o 
   4  10   6      249.41      271.41     29.63 o 
   5  10   6      537.14      514.58     54.25 o 
   6  10   6      485.77      589.99     61.83 o 
  -6  11   6       43.32       49.80     38.12 o 
  -5  11   6      343.79      307.66     44.59 o 
  -4  11   6      559.96      580.67     52.43 o 
  -3  11   6       15.51       71.67     33.86 o 
  -2  11   6      266.85      347.42     34.70 o 
  -1  11   6      128.34      145.51     29.30 o 
   0  11   6      214.28      213.71     28.31 o 
   1  11   6      264.67      292.12     32.95 o 
   2  11   6     1791.71     1728.73     55.97 o 
   3  11   6      358.04      336.89     33.97 o 
   4  11   6      237.93      219.97     29.35 o 
   5  11   6       95.22       89.43     36.86 o 
  -5  12   6      103.42       43.79     35.22 o 
  -4  12   6       16.68       29.63     32.90 o 
  -3  12   6        5.04       52.08     38.59 o 
  -2  12   6      645.28      621.04     50.38 o 
  -1  12   6     1272.80     1297.97     59.64 o 
   0  12   6      649.97      649.15     45.86 o 
   1  12   6       67.70      122.62     26.98 o 
   2  12   6        1.12       -6.72     16.84 o 
   3  12   6       61.91      110.50     26.06 o 
   4  12   6      100.81      141.54     43.14 o 
  -4  13   6      137.74      128.41     39.29 o 
  -3  13   6      694.04      726.06     58.86 o 
  -2  13   6        5.89       18.86     34.62 o 
  -1  13   6      302.52      314.61     41.63 o 
   0  13   6       40.59       84.36     31.43 o 
   1  13   6      413.59      482.08     44.71 o 
   2  13   6      276.50      259.49     36.65 o 
   3  13   6        7.04       92.52     59.46 o 
  -2  14   6       13.53        1.74     30.31 o 
  -1  14   6      285.39      347.68     44.61 o 
   0  14   6       11.86       57.37     31.34 o 
   1  14   6      356.52      419.12     56.49 o 
  -9   0   7       32.54       73.18     47.12 o 
  -7   0   7      496.93      472.99     41.79 o 
  -5   0   7     7837.55     7848.13    133.84 o 
  -3   0   7     1459.10     1418.05     61.29 o 
  -1   0   7    14454.42    14678.15    160.58 o 
   1   0   7      785.71      704.98     16.35 o 
   3   0   7      816.07      762.92     27.86 o 
   5   0   7      566.44      630.75     37.82 o 
   7   0   7     4060.87     3789.01    209.16 o 
  -9   1   7      306.42      343.73     51.37 o 
  -8   1   7        4.13       -2.93     20.56 o 
  -7   1   7        2.45      -14.16     14.63 o 
  -6   1   7       70.17       59.49     11.20 o 
  -5   1   7      734.36      755.78     22.91 o 
  -4   1   7      209.04      235.04     13.24 o 
  -3   1   7     7837.50     7948.12     81.27 o 
  -2   1   7     2583.67     2769.63     55.91 o 
  -1   1   7     3093.50     3246.31     38.83 o 
   0   1   7      317.96      282.81     11.56 o 
   1   1   7     2560.80     2346.74     36.62 o 
   2   1   7        2.67       38.40     14.32 o 
   3   1   7     1380.50     1299.39     28.94 o 
   4   1   7        7.38       31.82     11.00 o 
   5   1   7       27.19       41.34     13.05 o 
   6   1   7       10.14       26.51     18.23 o 
   7   1   7      174.07      171.45     31.19 o 
   8   1   7       88.84       74.02     35.41 o 
  -9   2   7       41.74       20.76     27.80 o 
  -8   2   7      148.84      175.47     30.48 o 
  -7   2   7      856.45      915.68     44.44 o 
  -6   2   7      707.56      816.39     37.59 o 
  -5   2   7     1585.08     1444.49     30.36 o 
  -4   2   7       40.32       54.88      8.45 o 
  -3   2   7     4230.03     4144.11     51.07 o 
  -2   2   7     3837.46     3895.22     46.07 o 
  -1   2   7       14.03       47.39     12.09 o 
   0   2   7     2530.09     2525.98     43.13 o 
   1   2   7     8707.71     8991.19    149.72 o 
   3   2   7     1061.82     1060.31     33.51 o 
   4   2   7       41.67       45.48     10.94 o 
   5   2   7     1508.83     1415.04     47.81 o 
   6   2   7     1340.48     1390.57     52.73 o 
   7   2   7      171.81      223.74     34.10 o 
   8   2   7       15.51       21.57     28.93 o 
  -9   3   7       62.69      120.32     41.33 o 
  -8   3   7      458.15      493.21     38.37 o 
  -7   3   7       41.52       77.02     24.25 o 
  -6   3   7     1170.04     1070.84     39.84 o 
  -5   3   7       78.24      106.62     24.84 o 
  -4   3   7     3065.30     2870.75     50.29 o 
  -3   3   7      521.86      501.20     14.54 o 
  -2   3   7     3043.50     3154.54     48.60 o 
  -1   3   7      471.88      452.73     13.23 o 
   0   3   7      122.54      138.30      8.93 o 
   1   3   7     2476.09     2315.99     29.11 o 
   2   3   7     5795.56     5863.34     56.67 o 
   3   3   7      985.54      909.59     22.03 o 
   4   3   7      503.70      476.96     29.51 o 
   5   3   7       86.96      153.58     28.80 o 
   6   3   7      279.98      237.54     30.26 o 
   7   3   7      100.19       87.04     27.23 o 
   8   3   7       20.03       24.82     39.99 o 
  -9   4   7       79.50      103.45     40.35 o 
  -8   4   7      657.68      684.15     49.47 o 
  -7   4   7       70.36       50.26     23.49 o 
  -6   4   7     4162.49     4076.24     86.94 o 
  -5   4   7     1077.91     1073.78     46.71 o 
  -4   4   7      751.04      758.24     25.26 o 
  -3   4   7      411.77      409.54     12.89 o 
  -2   4   7     6662.54     6727.56     64.64 o 
  -1   4   7       10.23       22.34      9.19 o 
   0   4   7     1793.99     1669.36     28.52 o 
   1   4   7       17.92       24.67      9.34 o 
   2   4   7     2337.71     2239.05     37.69 o 
   3   4   7      396.90      404.37     23.20 o 
   4   4   7     1918.19     1931.11     42.71 o 
   5   4   7       17.58       12.86     16.65 o 
   6   4   7     2411.04     2279.62     77.91 o 
   7   4   7      392.72      389.13     48.57 o 
   8   4   7        0.50       18.89     35.00 o 
  -9   5   7        1.26        9.80     41.27 o 
  -8   5   7        9.15      -10.29     25.35 o 
  -7   5   7        3.98       66.08     32.32 o 
  -6   5   7      109.33      130.13     18.57 o 
  -5   5   7      352.63      329.53     19.86 o 
  -4   5   7      599.38      522.69     23.46 o 
  -3   5   7       10.28       17.95     15.08 o 
  -2   5   7     6647.98     6412.01     88.35 o 
  -1   5   7      169.09      187.56     10.41 o 
   0   5   7     5145.61     5511.48     66.37 o 
   1   5   7      186.67      262.68     14.93 o 
   2   5   7     8905.55     8823.75    127.11 o 
   3   5   7     1216.79     1281.00     33.25 o 
   4   5   7      108.10      133.12     23.71 o 
   5   5   7      166.67      194.74     22.21 o 
   6   5   7      120.61      172.00     29.80 o 
   7   5   7      135.48      176.30     39.47 o 
  -8   6   7      259.98      229.32     46.47 o 
  -7   6   7      879.40      846.83     55.89 o 
  -6   6   7      396.36      388.40     41.32 o 
  -5   6   7       19.12        0.82     14.79 o 
  -4   6   7      145.61      111.38     24.72 o 
  -3   6   7     1809.46     1808.38     40.62 o 
  -2   6   7     5927.67     5898.60     88.74 o 
  -1   6   7     2462.80     2417.24     35.76 o 
   0   6   7     4541.23     4948.90     66.42 o 
   1   6   7      352.13      348.65     17.67 o 
   2   6   7        1.00       33.62     15.02 o 
   3   6   7        1.77       16.36     10.58 o 
   4   6   7      356.07      349.82     23.10 o 
   5   6   7      300.05      281.57     25.95 o 
   6   6   7     1546.37     1523.94     64.75 o 
   7   6   7      149.77      289.30     48.73 o 
  -8   7   7        0.84       31.95     33.98 o 
  -7   7   7        9.17       56.49     33.76 o 
  -6   7   7     1061.86      931.96     57.64 o 
  -5   7   7      122.57       86.20     25.37 o 
  -4   7   7      866.38      875.45     46.77 o 
  -3   7   7     2784.96     2657.09     73.05 o 
  -2   7   7     2524.20     2452.60     56.46 o 
  -1   7   7      512.54      516.35     27.50 o 
   0   7   7      705.57      712.25     23.15 o 
   1   7   7     2561.76     2666.03     49.66 o 
   2   7   7     3887.67     3907.17     72.61 o 
   3   7   7      105.86      114.43     17.30 o 
   4   7   7      401.15      384.76     30.70 o 
   5   7   7      245.87      259.78     32.76 o 
   6   7   7      239.80      293.20     53.71 o 
   7   7   7       51.89      136.66     44.88 o 
  -8   8   7       60.48       -9.95     46.57 o 
  -7   8   7      524.08      483.80     55.15 o 
  -6   8   7     1074.49     1022.05     59.19 o 
  -5   8   7      382.39      403.80     40.35 o 
  -4   8   7      105.35      116.94     28.93 o 
  -3   8   7      505.56      470.55     25.73 o 
  -2   8   7      348.44      384.47     26.18 o 
  -1   8   7     1740.38     1699.87     49.30 o 
   0   8   7      113.73      136.44     17.81 o 
   1   8   7      450.61      452.08     23.64 o 
   2   8   7      121.30      169.94     19.39 o 
   3   8   7       16.91       46.45     15.71 o 
   4   8   7      867.03      777.29     50.79 o 
   5   8   7      479.63      562.17     45.61 o 
   6   8   7      288.59      334.21     49.20 o 
  -7   9   7        3.10      154.50     49.76 o 
  -6   9   7      228.57      261.94     42.35 o 
  -5   9   7      777.16      768.81     53.22 o 
  -4   9   7       19.93       40.77     39.38 o 
  -3   9   7      363.53      360.59     29.96 o 
  -2   9   7       90.70      113.52     21.74 o 
  -1   9   7      340.87      334.73     29.05 o 
   0   9   7      111.83      115.54     14.31 o 
   1   9   7     1006.70     1021.07     36.30 o 
   2   9   7      232.39      216.54     22.84 o 
   3   9   7     3577.43     3493.48     75.74 o 
   4   9   7       24.11       46.90     19.31 o 
   5   9   7      101.43      114.80     28.74 o 
   6   9   7      124.45       92.08     37.22 o 
  -6  10   7      126.06      181.53     41.81 o 
  -5  10   7      467.03      500.00     54.41 o 
  -4  10   7       12.04       23.24     27.82 o 
  -3  10   7     1517.65     1464.34     65.02 o 
  -2  10   7        0.48       73.69     23.82 o 
  -1  10   7      701.19      679.26     42.20 o 
   0  10   7       10.52       66.95     23.18 o 
   1  10   7      254.35      284.14     25.68 o 
   2  10   7      135.91      156.16     23.57 o 
   3  10   7      310.52      316.38     29.79 o 
   4  10   7      113.30      111.92     26.15 o 
   5  10   7      857.73      815.83     67.46 o 
  -6  11   7        0.26       52.89     51.90 o 
  -5  11   7       13.47       18.87     29.96 o 
  -4  11   7      380.52      392.16     48.54 o 
  -3  11   7     1500.27     1576.80     73.11 o 
  -2  11   7      160.02      140.20     28.99 o 
  -1  11   7        1.92       99.71     55.43 o 
   0  11   7      399.52      334.04     34.97 o 
   1  11   7     1981.86     2064.84     70.85 o 
   2  11   7      201.32      200.39     29.92 o 
   3  11   7      217.23      251.94     29.82 o 
   4  11   7      167.63      204.82     37.93 o 
   5  11   7       15.38       59.67     45.08 o 
  -5  12   7      213.15      193.58     42.93 o 
  -4  12   7       42.19       -8.41     24.62 o 
  -3  12   7      102.03      142.69     37.96 o 
  -2  12   7      274.26      325.59     40.16 o 
  -1  12   7      218.35      281.92     35.26 o 
   0  12   7      614.60      611.53     45.38 o 
   1  12   7        8.03       24.70     30.96 o 
   2  12   7       29.27       23.64     23.13 o 
   3  12   7        4.57       -3.47     16.71 o 
   4  12   7        3.63      -15.10     28.86 o 
  -4  13   7      119.91      141.67     44.02 o 
  -3  13   7        1.05       26.02     40.98 o 
  -2  13   7      892.57      856.12     62.77 o 
  -1  13   7        3.74        6.67     20.81 o 
   0  13   7      161.26      172.91     37.37 o 
   1  13   7       63.85       79.98     31.74 o 
   2  13   7      440.01      488.18     47.54 o 
  -1  14   7       34.12       62.22     34.71 o 
   0  14   7      118.00      214.74     48.33 o 
  -8   0   8      596.10      595.47     66.99 o 
  -6   0   8     1916.97     1763.83     57.87 o 
  -4   0   8      302.28      314.47     39.76 o 
  -2   0   8     1212.25     1009.31     57.50 o 
   2   0   8     1720.55     1460.90     93.68 o 
   4   0   8       34.60       25.20     29.22 o 
   6   0   8      402.59      393.89     53.12 o 
   8   0   8      177.62      198.69     61.57 o 
  -9   1   8       26.26       55.98     37.93 o 
  -8   1   8        9.49       69.60     45.77 o 
  -7   1   8        0.76       28.22     18.29 o 
  -6   1   8       42.30       96.35     29.60 o 
  -5   1   8        3.60        2.25      8.76 o 
  -4   1   8     2907.22     2804.83     45.03 o 
  -3   1   8     2748.88     2788.89     42.93 o 
  -2   1   8     6971.21     6916.80     74.76 o 
  -1   1   8     1548.74     1679.83     28.00 o 
   0   1   8      107.80       89.82      9.34 o 
   1   1   8     8529.40     8792.09     95.27 o 
   2   1   8     5897.16     5593.76     73.50 o 
   3   1   8      112.57      126.82     13.79 o 
   4   1   8       64.59       97.13     20.28 o 
   5   1   8     1458.57     1341.65     44.82 o 
   6   1   8       89.05      119.52     25.15 o 
   7   1   8      108.59      248.84     51.67 o 
   8   1   8       17.76       52.16     47.47 o 
  -9   2   8        4.83       21.48     36.99 o 
  -8   2   8      524.33      644.73     54.45 o 
  -7   2   8     1386.34     1377.55     62.80 o 
  -6   2   8     3914.00     3760.23     81.76 o 
  -5   2   8      239.28      198.70     13.53 o 
  -4   2   8      510.70      495.22     17.16 o 
  -3   2   8      389.79      392.83     15.55 o 
  -2   2   8     1688.46     1715.27     29.84 o 
  -1   2   8     2084.38     1990.14     30.50 o 
   0   2   8     1199.60     1145.22     20.81 o 
   1   2   8       18.01       32.01      9.35 o 
   2   2   8     5106.53     5046.79    106.70 o 
   3   2   8        0.98       14.71     11.54 o 
   4   2   8      926.76      902.04     36.23 o 
   5   2   8      429.61      431.48     33.14 o 
   6   2   8      549.49      557.59     36.80 o 
   7   2   8      290.53      290.17     41.06 o 
   8   2   8       33.10       83.09     46.43 o 
  -9   3   8       34.56      144.28     53.69 o 
  -8   3   8       12.91       45.34     37.30 o 
  -7   3   8       23.52       58.80     29.88 o 
  -6   3   8       75.28      105.86     19.35 o 
  -5   3   8     1039.97      980.14     34.86 o 
  -4   3   8      667.77      649.02     25.72 o 
  -3   3   8     1474.44     1492.69     27.46 o 
  -2   3   8     2270.53     2205.48     34.58 o 
  -1   3   8       77.93       57.67      8.43 o 
   0   3   8      628.47      657.26     16.58 o 
   1   3   8     6640.60     6760.82     90.25 o 
   2   3   8     6008.90     6064.00    124.73 o 
   3   3   8     1681.39     1646.76     44.84 o 
   4   3   8      277.22      279.40     25.17 o 
   5   3   8      185.60      164.81     24.81 o 
   6   3   8        3.80       51.64     24.45 o 
   7   3   8       58.21       79.78     31.31 o 
  -9   4   8       29.13       22.94     31.94 o 
  -8   4   8        0.22       24.04     34.64 o 
  -7   4   8     1762.32     1712.07     61.07 o 
  -6   4   8      158.81      218.11     31.80 o 
  -5   4   8      847.31      827.32     29.74 o 
  -4   4   8      115.82      125.58     17.44 o 
  -3   4   8     3239.47     3186.96     43.77 o 
  -2   4   8      829.58      799.08     19.06 o 
  -1   4   8     1533.84     1469.15     27.96 o 
   0   4   8      491.08      488.89     16.58 o 
   1   4   8      715.55      684.93     18.45 o 
   2   4   8      232.44      205.20     10.47 o 
   3   4   8       18.46       36.96     15.96 o 
   4   4   8       29.01       32.73     18.07 o 
   5   4   8     2470.14     2354.04     70.10 o 
   6   4   8      141.47      187.55     31.91 o 
   7   4   8       35.87      104.92     29.68 o 
  -8   5   8      221.71      172.92     40.00 o 
  -7   5   8        1.13      -10.48     29.37 o 
  -6   5   8      159.06      132.11     30.64 o 
  -5   5   8      671.43      630.71     38.09 o 
  -4   5   8      325.75      319.44     27.93 o 
  -3   5   8     4573.19     4263.63     68.93 o 
  -2   5   8      553.74      531.78     16.40 o 
  -1   5   8      233.13      261.66     15.11 o 
   0   5   8      126.97      136.95     11.83 o 
   1   5   8     3217.97     2968.17     46.67 o 
   2   5   8      128.21      139.17     13.89 o 
   3   5   8      863.30      780.36     41.38 o 
   4   5   8      188.01      165.79     24.75 o 
   5   5   8      174.30      229.03     30.69 o 
   6   5   8      131.30      180.56     33.08 o 
   7   5   8       52.78       62.73     36.68 o 
  -8   6   8       12.17      123.37     68.81 o 
  -7   6   8     1560.28     1489.92     73.14 o 
  -6   6   8      128.90      113.06     41.99 o 
  -5   6   8      562.58      570.02     41.17 o 
  -4   6   8      169.99      185.62     25.86 o 
  -3   6   8     1189.24     1159.25     45.46 o 
  -2   6   8      893.40      857.20     30.66 o 
  -1   6   8     2332.88     2230.94     37.77 o 
   0   6   8     1016.77     1096.78     28.03 o 
   1   6   8       15.23       25.61     12.31 o 
   2   6   8      190.47      178.04     15.00 o 
   3   6   8      716.31      715.80     26.76 o 
   4   6   8       14.49       24.34     18.04 o 
   5   6   8     1202.29     1277.01     54.96 o 
   6   6   8       45.46      119.23     34.24 o 
   7   6   8      379.04      336.83     51.33 o 
  -8   7   8       69.68        7.10     30.47 o 
  -7   7   8        0.57       -5.54     24.65 o 
  -6   7   8       61.13       82.59     28.71 o 
  -5   7   8      167.87      153.77     30.71 o 
  -4   7   8      228.47      169.10     27.54 o 
  -3   7   8     1524.65     1468.16     41.88 o 
  -2   7   8     1675.54     1667.68     46.82 o 
  -1   7   8       78.78       92.67     17.55 o 
   0   7   8     1850.33     1830.76     39.98 o 
   1   7   8     1588.10     1587.79     40.39 o 
   2   7   8      430.86      459.15     25.11 o 
   3   7   8      146.32      152.64     17.73 o 
   4   7   8       72.40       89.82     24.69 o 
   5   7   8        2.46       76.37     30.06 o 
   6   7   8       19.47       11.13     23.38 o 
  -7   8   8      400.73      463.21     53.86 o 
  -6   8   8      342.61      428.45     59.60 o 
  -5   8   8       99.28      103.17     31.36 o 
  -4   8   8       50.53       36.14     25.37 o 
  -3   8   8      789.77      756.79     33.36 o 
  -2   8   8      681.84      668.59     32.86 o 
  -1   8   8       15.87       -5.59     15.64 o 
   0   8   8     1413.54     1341.50     35.15 o 
   1   8   8      664.51      646.42     27.58 o 
   2   8   8      315.03      335.55     24.21 o 
   3   8   8        1.64       16.04     16.58 o 
   4   8   8      447.16      406.31     35.26 o 
   5   8   8      692.82      654.76     46.10 o 
   6   8   8      766.99      750.30     67.52 o 
  -7   9   8        7.55       83.07     41.12 o 
  -6   9   8      151.71      162.59     39.71 o 
  -5   9   8      128.19      163.15     34.47 o 
  -4   9   8      867.04      800.31     52.24 o 
  -3   9   8       71.17       47.30     16.55 o 
  -2   9   8      106.42      160.53     24.23 o 
  -1   9   8       29.17       56.06     21.29 o 
   0   9   8      194.86      195.90     17.13 o 
   1   9   8      399.00      378.56     34.95 o 
   2   9   8     3656.77     3701.60     77.11 o 
   3   9   8       40.10       66.53     20.21 o 
   4   9   8      345.80      288.79     37.13 o 
   5   9   8       46.43       58.52     34.46 o 
   6   9   8        0.24       17.69     41.63 o 
  -6  10   8      483.85      546.53     57.46 o 
  -5  10   8       36.17       -4.91     38.59 o 
  -4  10   8       74.34      158.80     35.03 o 
  -3  10   8      172.61      220.84     36.74 o 
  -2  10   8      573.90      636.14     46.03 o 
  -1  10   8      562.47      542.40     37.58 o 
   0  10   8      428.18      496.39     38.47 o 
   1  10   8      924.65      882.40     55.36 o 
   2  10   8      466.03      448.07     31.66 o 
   3  10   8       13.25       39.91     21.74 o 
   4  10   8     1506.44     1458.39     65.55 o 
   5  10   8       80.10      148.08     42.13 o 
  -6  11   8        2.95       -4.12     34.07 o 
  -5  11   8       74.53       28.86     29.11 o 
  -4  11   8      308.68      404.06     50.33 o 
  -3  11   8      137.24      175.53     36.71 o 
  -2  11   8      524.22      536.36     41.92 o 
  -1  11   8      223.70      204.32     28.97 o 
   0  11   8      124.53      150.29     28.96 o 
   1  11   8        1.62       24.40     27.83 o 
   2  11   8      420.21      449.30     35.64 o 
   3  11   8      408.82      397.11     34.57 o 
   4  11   8        2.92       42.55     34.49 o 
  -5  12   8      189.85      271.44     51.21 o 
  -4  12   8        6.98       32.47     44.10 o 
  -3  12   8        1.53      -36.08     33.52 o 
  -2  12   8      404.81      409.17     40.96 o 
  -1  12   8      846.09      944.82     56.95 o 
   0  12   8      137.35      240.39     45.31 o 
   1  12   8      270.10      314.81     38.95 o 
   2  12   8        8.00       41.42     26.41 o 
   3  12   8       11.73       -6.15     20.86 o 
  -3  13   8      502.57      511.12     58.28 o 
  -2  13   8        0.45      -31.08     32.16 o 
  -1  13   8       50.21      142.32     33.60 o 
   0  13   8       10.99       40.75     54.71 o 
   1  13   8      536.49      509.65     47.01 o 
   2  13   8       79.20      150.17     35.95 o 
  -9   0   9       55.46       27.37     49.39 o 
  -7   0   9      733.27      685.74    111.32 o 
  -5   0   9     1462.33     1562.25     52.46 o 
  -3   0   9     9216.51    10380.58    223.41 o 
  -1   0   9    11054.56    11317.04    151.35 o 
   1   0   9     1285.57     1169.60     39.28 o 
   3   0   9      527.16      507.93     40.65 o 
   5   0   9     2591.11     2402.69    117.75 o 
   7   0   9      551.20      478.37     66.56 o 
  -9   1   9      165.71      206.54     47.73 o 
  -8   1   9        1.74       47.68     48.49 o 
  -7   1   9       49.74       58.69     18.99 o 
  -6   1   9        5.82       10.15     10.35 o 
  -5   1   9      727.60      687.83     23.64 o 
  -4   1   9        8.19       32.40     20.92 o 
  -3   1   9     9779.41    10257.68    111.06 o 
  -2   1   9     1520.56     1533.30     30.75 o 
  -1   1   9       46.88       74.26      9.18 o 
   0   1   9     2020.85     2158.59     39.31 o 
   1   1   9     4850.38     4725.69     64.57 o 
   2   1   9      398.87      438.45     20.14 o 
   3   1   9      963.89      899.50     29.94 o 
   4   1   9       94.77       73.28     16.38 o 
   5   1   9       50.35       69.69     19.35 o 
   6   1   9        0.11        7.60     20.57 o 
   7   1   9       41.05       65.80     33.91 o 
  -9   2   9        1.02       -1.99     28.65 o 
  -8   2   9       58.55       85.09     25.83 o 
  -7   2   9     1814.06     1751.80     60.55 o 
  -6   2   9      349.13      402.23     29.10 o 
  -5   2   9      669.45      613.62     22.15 o 
  -4   2   9      273.71      293.08     15.34 o 
  -3   2   9     1557.03     1522.36     31.68 o 
  -2   2   9      838.23      787.81     21.02 o 
  -1   2   9      101.93      134.67     11.10 o 
   0   2   9     1447.95     1351.17     24.25 o 
   1   2   9     9006.14     8810.14    107.77 o 
   2   2   9       89.24       87.52     13.41 o 
   3   2   9      569.77      587.65     25.56 o 
   4   2   9      567.54      590.79     35.58 o 
   5   2   9     4821.02     4510.24    100.14 o 
   6   2   9      722.23      737.15     44.47 o 
   7   2   9      127.39      174.84     41.48 o 
  -9   3   9       64.52      189.33     60.42 o 
  -8   3   9       92.93       55.31     23.44 o 
  -7   3   9       11.97        6.83     16.05 o 
  -6   3   9      313.79      285.23     26.26 o 
  -5   3   9     1350.91     1311.65     54.33 o 
  -4   3   9      442.07      359.25     16.80 o 
  -3   3   9     1634.79     1660.61     32.27 o 
  -2   3   9     1492.76     1448.32     28.52 o 
  -1   3   9       39.36       49.85     10.32 o 
   0   3   9       33.22       47.31      8.47 o 
   1   3   9     1203.41     1160.85     33.92 o 
   2   3   9     3170.41     2975.66     60.05 o 
   3   3   9     1831.10     1786.31     48.20 o 
   4   3   9      103.83      141.38     23.66 o 
   5   3   9       69.62      111.65     24.49 o 
   6   3   9       21.42       19.09     27.73 o 
   7   3   9       52.57       34.51     30.44 o 
  -9   4   9       20.05      195.33     58.41 o 
  -8   4   9      372.91      338.67     45.29 o 
  -7   4   9      642.36      643.31     40.10 o 
  -6   4   9      696.85      695.21     32.95 o 
  -5   4   9       93.33       95.47     15.20 o 
  -4   4   9      972.58      985.73     35.76 o 
  -3   4   9      241.50      206.28     17.43 o 
  -2   4   9       87.15       82.66      9.54 o 
  -1   4   9      307.31      266.34     14.12 o 
   0   4   9     1414.60     1315.45     27.21 o 
   1   4   9     1004.15     1032.65     30.98 o 
   2   4   9     1682.12     1661.97     56.07 o 
   3   4   9      135.58      177.72     22.60 o 
   4   4   9     2623.94     2691.04     71.00 o 
   5   4   9      237.21      276.59     49.31 o 
   6   4   9     1042.36     1028.81     52.32 o 
   7   4   9      229.18      276.84     42.70 o 
  -8   5   9       59.16      129.84     39.00 o 
  -7   5   9      124.90      147.15     36.02 o 
  -6   5   9        6.46       65.63     26.07 o 
  -5   5   9       32.53       70.73     23.84 o 
  -4   5   9     1673.89     1638.36     40.12 o 
  -3   5   9       12.14       56.73     13.24 o 
  -2   5   9     4975.32     4913.51     62.60 o 
  -1   5   9      307.95      309.23     25.08 o 
   0   5   9     4830.47     5033.11     68.23 o 
   1   5   9       96.45      112.55     12.79 o 
   2   5   9      266.72      247.48     22.68 o 
   3   5   9       52.85       85.29     20.52 o 
   4   5   9       26.02       91.79     22.84 o 
   5   5   9      250.30      268.41     32.97 o 
   6   5   9      148.84      141.25     43.27 o 
   7   5   9        1.04      106.46     89.45 o 
  -8   6   9      117.23      168.41     42.24 o 
  -7   6   9        1.50       43.11     24.87 o 
  -6   6   9      286.78      339.33     45.20 o 
  -5   6   9      183.23      239.94     30.96 o 
  -4   6   9      193.57      170.22     27.29 o 
  -3   6   9       20.62       37.48     18.71 o 
  -2   6   9     1211.73     1181.54     37.93 o 
  -1   6   9       37.10       49.06     10.62 o 
   0   6   9      186.55      177.14     19.36 o 
   1   6   9        1.71       36.26     12.62 o 
   2   6   9        7.44       11.83     18.30 o 
   3   6   9      140.41      156.91     24.20 o 
   4   6   9        5.91       66.40     22.69 o 
   5   6   9       94.08      115.07     46.50 o 
   6   6   9      858.37      877.45     56.43 o 
   7   6   9        2.22       68.18     36.87 o 
  -8   7   9       25.41       55.41     88.59 o 
  -7   7   9       12.73      -17.70     27.71 o 
  -6   7   9       81.22       49.98     27.84 o 
  -5   7   9      143.21      214.67     33.11 o 
  -4   7   9        5.53       62.81     24.54 o 
  -3   7   9      961.93      987.86     35.38 o 
  -2   7   9      553.10      516.56     27.64 o 
  -1   7   9      107.42      154.08     19.94 o 
   0   7   9      265.14      277.94     18.58 o 
   1   7   9     2039.41     2047.88     51.06 o 
   2   7   9      171.02      177.17     18.51 o 
   3   7   9       35.70       38.48     19.60 o 
   4   7   9       43.16       64.94     26.38 o 
   5   7   9       87.75      159.31     31.69 o 
   6   7   9       32.40       65.39     29.64 o 
  -7   8   9      474.36      551.45     61.14 o 
  -6   8   9      133.51      187.01     40.38 o 
  -5   8   9        2.33       31.09     27.98 o 
  -4   8   9      993.82      938.08     53.75 o 
  -3   8   9     1144.73     1094.78     40.34 o 
  -2   8   9       34.43       43.45     17.46 o 
  -1   8   9      492.76      513.94     31.14 o 
   0   8   9      397.23      409.90     21.83 o 
   1   8   9      199.77      271.32     22.04 o 
   2   8   9     1472.50     1488.59     43.58 o 
   3   8   9      217.88      263.45     30.86 o 
   4   8   9        2.94       53.69     26.07 o 
   5   8   9      690.12      675.30     52.06 o 
   6   8   9       15.81        2.96     27.99 o 
  -7   9   9        1.79       69.66     37.34 o 
  -6   9   9       42.70       81.11     34.92 o 
  -5   9   9      245.05      242.45     42.87 o 
  -4   9   9      102.53      179.92     40.07 o 
  -3   9   9      338.74      391.09     35.46 o 
  -2   9   9        7.59       30.52     17.06 o 
  -1   9   9      234.82      241.22     27.01 o 
   0   9   9       23.94       36.21     18.92 o 
   1   9   9      795.73      773.45     32.25 o 
   2   9   9       99.53      122.86     21.43 o 
   3   9   9     1446.58     1409.83     59.01 o 
   4   9   9        0.49        8.38     20.68 o 
   5   9   9       82.05      129.07     34.78 o 
  -6  10   9       43.50       79.98     39.31 o 
  -5  10   9      296.75      314.47     45.46 o 
  -4  10   9      124.47      126.80     35.92 o 
  -3  10   9      356.93      374.54     41.85 o 
  -2  10   9      300.15      286.79     33.72 o 
  -1  10   9       33.59      102.92     23.85 o 
   0  10   9       42.82       96.90     27.66 o 
   1  10   9      805.83      788.43     48.12 o 
   2  10   9      112.08      136.29     33.68 o 
   3  10   9       66.41      142.70     31.26 o 
   4  10   9       95.90      181.99     52.34 o 
   5  10   9      337.09      424.52     53.10 o 
  -5  11   9       41.98       86.88     40.76 o 
  -4  11   9      307.14      229.21     42.32 o 
  -3  11   9     1517.27     1530.84     77.22 o 
  -2  11   9        3.44       -1.01     18.33 o 
  -1  11   9      103.15      119.41     28.96 o 
   0  11   9        0.84       -5.01     16.49 o 
   1  11   9      400.25      475.89     50.93 o 
   2  11   9      836.18      780.73     42.82 o 
   3  11   9       40.75      168.94     34.73 o 
   4  11   9      128.72      154.91     44.56 o 
  -4  12   9        4.62       46.15     41.42 o 
  -3  12   9      161.91      147.64     41.35 o 
  -2  12   9      371.15      380.32     42.20 o 
  -1  12   9      213.50      190.51     35.85 o 
   0  12   9      456.59      482.02     51.84 o 
   1  12   9        5.86       39.46     27.41 o 
   2  12   9        0.75        7.99     24.07 o 
   3  12   9       15.37       -4.92     24.96 o 
  -3  13   9       66.37      138.66     39.34 o 
  -2  13   9      490.25      434.22     51.86 o 
  -1  13   9        5.90       38.60     28.48 o 
   0  13   9      350.83      333.00     45.27 o 
   1  13   9       57.07       31.86     29.83 o 
  -8   0  10     1310.32     1275.26     93.22 o 
  -6   0  10      565.49      548.22     36.71 o 
  -4   0  10        3.49       27.65     16.52 o 
  -2   0  10     9748.04    10471.58    169.45 o 
   0   0  10    12774.19    14383.08    245.79 o 
   2   0  10     2485.09     2739.05    147.53 o 
   4   0  10     2478.95     2291.45    102.87 o 
   6   0  10     1778.58     1938.53    224.16 o 
  -9   1  10       13.49       50.02     44.44 o 
  -8   1  10       25.07      -13.94     27.39 o 
  -7   1  10        2.41       26.24     28.16 o 
  -6   1  10        1.69       39.00     19.70 o 
  -5   1  10       50.27       93.52     15.68 o 
  -4   1  10     6116.63     6250.90     98.63 o 
  -3   1  10     1052.26     1036.76     28.83 o 
  -2   1  10     5653.47     6019.52     76.87 o 
  -1   1  10      101.61       86.39      9.75 o 
   0   1  10     5119.18     5095.04    100.35 o 
   1   1  10       60.20       53.43     10.13 o 
   2   1  10     6622.30     6376.38    170.43 o 
   3   1  10      586.23      549.62     24.51 o 
   4   1  10     1264.41     1266.97     59.27 o 
   5   1  10       66.78       73.49     28.00 o 
   6   1  10      120.27      123.83     36.39 o 
   7   1  10      398.55      379.35     66.27 o 
  -9   2  10       67.91      158.45     42.61 o 
  -8   2  10      567.32      615.87     46.42 o 
  -7   2  10      615.98      586.41     39.96 o 
  -6   2  10      436.15      437.56     32.99 o 
  -5   2  10       58.55       42.57     13.33 o 
  -4   2  10     1132.74     1122.94     44.62 o 
  -3   2  10       36.89       59.75     10.93 o 
  -2   2  10       67.56       85.32     11.73 o 
  -1   2  10      474.86      395.99     16.73 o 
   0   2  10     1395.44     1336.50     25.15 o 
   1   2  10      971.13      910.71     29.51 o 
   2   2  10     3161.70     3007.73     57.54 o 
   3   2  10       91.88       91.10     19.03 o 
   4   2  10     2432.58     2274.10     62.66 o 
   5   2  10     1207.14     1105.50     49.51 o 
   6   2  10      319.13      323.54     45.78 o 
   7   2  10       67.63       95.95     46.01 o 
  -9   3  10      101.07      168.13     55.68 o 
  -8   3  10        3.04        2.36     17.31 o 
  -7   3  10      148.60      175.05     26.40 o 
  -6   3  10       34.14       61.27     23.68 o 
  -5   3  10      610.81      543.51     30.87 o 
  -4   3  10      650.86      585.13     25.51 o 
  -3   3  10     1141.43     1096.16     27.71 o 
  -2   3  10      633.25      600.38     20.33 o 
  -1   3  10      524.49      497.77     18.70 o 
   0   3  10        5.52       12.11     11.27 o 
   1   3  10     3080.29     2930.72     59.29 o 
   2   3  10     2797.75     2711.19     59.68 o 
   3   3  10     1927.76     1716.28     60.16 o 
   4   3  10        5.10        7.10     15.36 o 
   5   3  10       90.65      104.85     24.32 o 
   6   3  10        1.46        6.91     26.41 o 
   7   3  10       57.90       97.27     45.04 o 
  -8   4  10        0.62       -4.26     27.18 o 
  -7   4  10     2320.97     2263.77     71.07 o 
  -6   4  10      429.74      388.16     28.95 o 
  -5   4  10       47.59       76.54     26.05 o 
  -4   4  10      261.24      269.40     17.25 o 
  -3   4  10      555.80      539.05     19.62 o 
  -2   4  10      565.25      547.80     20.14 o 
  -1   4  10      491.66      481.77     19.76 o 
   0   4  10        8.00       41.20     22.15 o 
   1   4  10     5713.97     5507.57     91.23 o 
   2   4  10       28.21       55.96     16.64 o 
   3   4  10       43.38       45.51     17.54 o 
   4   4  10       19.50       15.97     20.81 o 
   5   4  10     1784.84     1726.64     63.57 o 
   6   4  10       87.09       96.75     33.54 o 
   7   4  10       20.03       96.00     62.61 o 
  -8   5  10       57.75      160.57     81.47 o 
  -7   5  10      177.25      164.24     36.38 o 
  -6   5  10      466.51      427.70     39.34 o 
  -5   5  10      247.16      255.09     29.44 o 
  -4   5  10      383.80      367.59     26.09 o 
  -3   5  10     2999.17     2766.83     84.22 o 
  -2   5  10      552.12      526.01     19.30 o 
  -1   5  10       12.21       23.86      9.76 o 
   0   5  10      503.28      498.57     20.73 o 
   1   5  10     3500.59     3362.20     53.89 o 
   2   5  10      450.86      482.75     30.83 o 
   3   5  10      408.43      425.29     32.51 o 
   4   5  10       40.58       44.36     23.33 o 
   5   5  10      368.02      426.80     40.33 o 
   6   5  10      119.55       69.53     29.09 o 
   7   5  10      268.24      330.64     76.46 o 
  -8   6  10       24.99      -21.76     34.55 o 
  -7   6  10      591.75      601.24     74.46 o 
  -6   6  10      450.69      443.70     45.83 o 
  -5   6  10      148.04      127.66     27.81 o 
  -4   6  10       10.74       15.40     19.49 o 
  -3   6  10      579.50      554.19     27.72 o 
  -2   6  10     1151.65     1150.69     39.51 o 
  -1   6  10     2498.07     2416.75     48.02 o 
   0   6  10      803.98      794.76     27.17 o 
   1   6  10      627.45      637.85     24.75 o 
   2   6  10       57.79       37.45     18.20 o 
   3   6  10       51.09       53.58     22.77 o 
   4   6  10        1.87       39.22     23.47 o 
   5   6  10     1537.79     1514.19     65.34 o 
   6   6  10      151.48      131.99     33.53 o 
  -8   7  10       37.16       80.19     56.53 o 
  -7   7  10        0.83        9.76     29.24 o 
  -6   7  10       95.12      145.96     39.29 o 
  -5   7  10      752.07      760.13     49.52 o 
  -4   7  10      747.97      713.25     44.07 o 
  -3   7  10     1368.85     1326.32     44.03 o 
  -2   7  10      328.14      342.28     27.05 o 
  -1   7  10        2.41       33.62     23.03 o 
   0   7  10     2731.88     2748.40     58.03 o 
   1   7  10     1343.83     1321.48     37.56 o 
   2   7  10      370.21      402.65     32.79 o 
   3   7  10      311.00      311.66     32.98 o 
   4   7  10       82.57      120.95     27.11 o 
   5   7  10      424.05      482.67     46.05 o 
   6   7  10      101.91      218.66     49.48 o 
  -7   8  10      229.70      272.79     55.11 o 
  -6   8  10      441.60      468.43     70.45 o 
  -5   8  10      178.77      174.85     39.29 o 
  -4   8  10        7.99      -13.30     29.92 o 
  -3   8  10       38.36       32.24     25.31 o 
  -2   8  10      241.44      304.58     26.91 o 
  -1   8  10      128.70      146.85     22.17 o 
   0   8  10      595.62      617.56     27.36 o 
   1   8  10      797.05      826.42     40.48 o 
   2   8  10        2.51       24.30     21.52 o 
   3   8  10       70.76       94.48     26.76 o 
   4   8  10      850.20      892.85     51.33 o 
   5   8  10      350.97      400.79     46.15 o 
  -7   9  10       43.39       16.54     33.93 o 
  -6   9  10      149.69      177.05     41.54 o 
  -5   9  10        1.04       39.81     33.26 o 
  -4   9  10      987.57      941.79     58.35 o 
  -3   9  10       77.38       81.14     35.71 o 
  -2   9  10      190.64      268.16     36.34 o 
  -1   9  10      125.23      142.73     31.09 o 
   0   9  10        8.40       15.34     18.15 o 
   1   9  10       42.42       73.33     22.58 o 
   2   9  10      227.65      309.53     32.63 o 
   3   9  10       57.92       86.53     28.45 o 
   4   9  10        5.23       20.41     36.17 o 
   5   9  10        0.77       -1.49     22.20 o 
  -6  10  10      213.03      367.18     53.26 o 
  -5  10  10       28.19       56.11     37.09 o 
  -4  10  10       16.19       72.99     30.95 o 
  -3  10  10       68.90       81.15     41.13 o 
  -2  10  10      181.64      258.86     31.63 o 
  -1  10  10      428.59      363.03     34.52 o 
   0  10  10      446.02      516.44     41.99 o 
   1  10  10      604.56      605.09     42.38 o 
   2  10  10      204.92      233.16     32.42 o 
   3  10  10      160.55      244.48     35.68 o 
   4  10  10      726.23      808.59     55.19 o 
  -5  11  10      277.08      223.96     48.67 o 
  -4  11  10      527.12      685.42     60.28 o 
  -3  11  10      135.51      235.37     44.60 o 
  -2  11  10      631.68      617.87     46.30 o 
  -1  11  10        4.75      -26.87     26.33 o 
   0  11  10      446.79      564.25     49.49 o 
   1  11  10      156.47      181.25     32.12 o 
   2  11  10      126.52      172.65     42.43 o 
   3  11  10      274.06      307.49     42.98 o 
  -4  12  10       55.82      182.94     59.76 o 
  -3  12  10      227.65      212.40     46.03 o 
  -2  12  10      370.23      350.81     41.71 o 
  -1  12  10      621.18      638.56     52.48 o 
   0  12  10      143.62      185.58     34.39 o 
   1  12  10       21.27       41.63     27.51 o 
   2  12  10       23.70       79.09     38.35 o 
  -2  13  10        7.12       26.06     31.88 o 
  -1  13  10       15.29      152.78     41.65 o 
   0  13  10        4.43       30.84     31.56 o 
  -9   0  11      275.13      198.22     65.80 o 
  -7   0  11      685.82      721.92     67.85 o 
  -5   0  11      156.04      156.45     25.22 o 
  -3   0  11      586.95      583.43     34.96 o 
  -1   0  11     1459.53     1352.36     44.68 o 
   1   0  11      961.59      877.55     35.82 o 
   3   0  11      114.41       62.48     33.93 o 
   5   0  11     4280.42     4301.35    177.04 o 
   7   0  11      203.03      180.82     56.46 o 
  -9   1  11       12.18       -3.30     34.95 o 
  -8   1  11       10.48       44.59     42.50 o 
  -7   1  11      107.01      111.38     28.44 o 
  -6   1  11       14.08       30.65     17.76 o 
  -5   1  11      532.01      514.10     31.76 o 
  -4   1  11     1155.52     1192.20     35.46 o 
  -3   1  11     4673.06     4594.59     77.68 o 
  -2   1  11     2340.66     2523.81     46.11 o 
  -1   1  11      930.06      923.96     25.27 o 
   0   1  11      626.37      538.17     22.30 o 
   1   1  11     1764.13     1674.01     49.67 o 
   2   1  11       41.27       28.33     13.71 o 
   3   1  11     1401.84     1375.05     56.37 o 
   4   1  11       75.71      188.45     34.20 o 
   5   1  11      878.62      923.37     60.08 o 
   6   1  11      174.88      131.89     50.54 o 
   7   1  11       22.28      112.57     46.31 o 
  -9   2  11       94.37       85.44     53.84 o 
  -8   2  11      209.30      288.66     38.81 o 
  -7   2  11      918.49      920.24     46.79 o 
  -6   2  11      865.61      798.90     39.30 o 
  -5   2  11       85.19      104.37     14.77 o 
  -4   2  11       21.74       16.94     10.43 o 
  -3   2  11      977.32      991.45     28.82 o 
  -2   2  11       22.57       37.07     12.10 o 
  -1   2  11      733.74      747.72     22.27 o 
   0   2  11     1124.65     1066.80     23.54 o 
   1   2  11     6564.17     6535.22     97.00 o 
   2   2  11      138.29      126.25     21.69 o 
   3   2  11      868.83      812.89     56.23 o 
   4   2  11      347.61      317.92     40.36 o 
   5   2  11      987.32      899.57     58.58 o 
   6   2  11      215.35      332.19     47.82 o 
   7   2  11       52.20       -2.65     25.90 o 
  -8   3  11       50.95       43.50     23.54 o 
  -7   3  11       18.23       45.47     28.19 o 
  -6   3  11      224.69      234.61     32.49 o 
  -5   3  11      852.30      785.42     37.10 o 
  -4   3  11     1396.48     1406.65     36.70 o 
  -3   3  11      161.02      147.27     15.04 o 
  -2   3  11     1504.20     1451.09     34.20 o 
  -1   3  11       40.32       86.77     11.88 o 
   0   3  11        3.13       15.63      7.37 o 
   1   3  11       67.79      107.76     18.91 o 
   2   3  11     1695.47     1617.62     44.87 o 
   3   3  11      102.31      149.87     20.96 o 
   4   3  11      126.33      110.40     23.13 o 
   5   3  11       87.60      124.43     35.18 o 
   6   3  11        1.95       27.56     35.76 o 
   7   3  11        2.79       19.30     30.58 o 
  -8   4  11      384.29      448.74     54.44 o 
  -7   4  11        1.42       36.11     28.48 o 
  -6   4  11      536.00      590.60     39.39 o 
  -5   4  11        0.63       37.24     18.55 o 
  -4   4  11       90.54      107.85     17.33 o 
  -3   4  11        0.97        3.06      8.16 o 
  -2   4  11       11.29       17.73      9.95 o 
  -1   4  11      102.21       90.87     12.91 o 
   0   4  11     5108.29     4977.26    100.00 o 
   1   4  11       50.78       42.38     17.53 o 
   2   4  11      323.22      370.53     27.57 o 
   3   4  11      543.01      553.60     34.19 o 
   4   4  11     2552.13     2597.43     77.80 o 
   5   4  11      225.93      198.92     38.48 o 
   6   4  11      303.31      418.87     52.21 o 
  -8   5  11      186.56      251.77     49.00 o 
  -7   5  11       69.79       72.35     43.55 o 
  -6   5  11        2.02       64.21     29.05 o 
  -5   5  11      418.03      433.42     42.20 o 
  -4   5  11     5393.20     5433.88    119.25 o 
  -3   5  11        6.67       14.86     14.11 o 
  -2   5  11     3234.33     3224.14     55.67 o 
  -1   5  11      219.17      229.52     16.48 o 
   0   5  11     2965.23     2987.88     53.54 o 
   1   5  11        0.85      -15.69     16.67 o 
   2   5  11      205.11      171.14     29.11 o 
   3   5  11      245.93      290.64     35.01 o 
   4   5  11     1102.95     1075.29     53.02 o 
   5   5  11       23.17       17.72     24.13 o 
   6   5  11      154.71      145.54     43.16 o 
  -8   6  11      157.61      209.36     47.11 o 
  -7   6  11        4.79       68.66     37.11 o 
  -6   6  11      840.39      841.69     56.89 o 
  -5   6  11       33.88       36.67     34.23 o 
  -4   6  11       65.30      109.90     30.41 o 
  -3   6  11       49.09       41.35     15.44 o 
  -2   6  11     4059.20     4061.50     81.83 o 
  -1   6  11      117.43      103.66     17.51 o 
   0   6  11     5252.96     5204.80     80.14 o 
   1   6  11       67.89      110.73     20.50 o 
   2   6  11      235.85      223.10     27.35 o 
   3   6  11       67.70       87.25     24.96 o 
   4   6  11      254.68      296.98     35.14 o 
   5   6  11      114.23      156.63     35.20 o 
   6   6  11     1157.08     1095.14     78.58 o 
  -7   7  11       69.93      102.36     39.34 o 
  -6   7  11       22.83       61.38     35.48 o 
  -5   7  11       28.10       58.67     27.37 o 
  -4   7  11      659.14      670.39     47.03 o 
  -3   7  11     1711.58     1675.07     51.47 o 
  -2   7  11     1156.47     1125.32     43.63 o 
  -1   7  11       79.06       83.58     19.65 o 
   0   7  11     1795.80     1778.45     43.44 o 
   1   7  11      316.39      317.81     25.44 o 
   2   7  11     1895.20     1832.95     61.53 o 
   3   7  11       64.87      108.14     27.67 o 
   4   7  11      356.50      398.92     42.59 o 
   5   7  11       91.68       71.14     30.59 o 
  -7   8  11      493.61      466.77     55.01 o 
  -6   8  11      317.89      298.79     58.19 o 
  -5   8  11      155.34      242.63     65.57 o 
  -4   8  11       39.44       -6.11     18.47 o 
  -3   8  11        9.37       20.48     17.23 o 
  -2   8  11      262.48      229.04     27.74 o 
  -1   8  11      326.68      336.72     28.52 o 
   0   8  11      954.83      862.64     32.96 o 
   1   8  11     1170.28     1108.15     37.49 o 
   2   8  11       83.07       96.99     23.67 o 
   3   8  11       16.83       10.15     20.39 o 
   4   8  11     1056.32      996.58     61.30 o 
   5   8  11      227.09      262.14     43.23 o 
  -6   9  11       13.18       59.84     35.77 o 
  -5   9  11      493.31      464.22     49.06 o 
  -4   9  11        3.62       14.91     23.72 o 
  -3   9  11     1116.53     1121.41     48.19 o 
  -2   9  11       14.74        9.92     21.12 o 
  -1   9  11       83.13      111.93     25.21 o 
   0   9  11        0.43       21.21     17.54 o 
   1   9  11      879.70      871.52     40.22 o 
   2   9  11       32.10       66.90     27.62 o 
   3   9  11      700.80      722.72     51.04 o 
   4   9  11       12.16       -1.92     24.89 o 
  -6  10  11        0.62       11.31     31.30 o 
  -5  10  11        7.97      101.04     67.47 o 
  -4  10  11       51.12       98.21     35.20 o 
  -3  10  11      233.03      264.72     40.77 o 
  -2  10  11       20.21       64.90     26.80 o 
  -1  10  11      283.82      322.83     41.96 o 
   0  10  11       77.68       87.99     26.68 o 
   1  10  11      810.20      913.26     58.83 o 
   2  10  11        8.96       36.98     24.05 o 
   3  10  11       87.05      206.01     37.72 o 
   4  10  11       97.88       71.88     34.30 o 
  -5  11  11       23.67       11.10     29.62 o 
  -4  11  11       56.28       92.87     37.18 o 
  -3  11  11      825.62      856.15     65.77 o 
  -2  11  11        0.74        3.67     22.66 o 
  -1  11  11      197.21      221.97     36.01 o 
   0  11  11        7.44       23.14     23.93 o 
   1  11  11      205.99      210.16     47.26 o 
   2  11  11      455.07      547.87     58.16 o 
   3  11  11      124.97      187.92     76.11 o 
  -3  12  11        8.39       21.38     32.22 o 
  -2  12  11      421.32      464.61     74.94 o 
  -1  12  11      233.84      243.46     42.21 o 
   0  12  11      195.01      292.03     43.35 o 
   1  12  11      146.26      121.63     44.86 o 
   2  12  11        5.64        0.71     25.70 o 
  -8   0  12      682.44      758.81     90.47 o 
  -6   0  12        6.68       38.69     22.22 o 
  -4   0  12       95.11      129.85     24.27 o 
  -2   0  12     3478.73     3534.34     85.92 o 
   0   0  12     1231.01     1128.46     38.15 o 
   2   0  12      242.07      304.13     99.19 o 
   4   0  12      986.25     1019.32     80.68 o 
   6   0  12      404.59      347.27     63.43 o 
  -8   1  12      221.01      261.59     42.11 o 
  -7   1  12      149.80      167.36     39.83 o 
  -6   1  12       15.06       38.08     16.27 o 
  -5   1  12      103.17       89.12     16.68 o 
  -4   1  12     3390.27     3537.21     66.35 o 
  -3   1  12      815.83      821.91     30.14 o 
  -2   1  12       50.77       56.90     13.18 o 
  -1   1  12      212.12      194.24     15.87 o 
   0   1  12     5274.93     5282.83     67.76 o 
   1   1  12       29.80       52.20     11.88 o 
   2   1  12      449.86      389.31     33.59 o 
   3   1  12       82.38       66.58     27.12 o 
   4   1  12      195.45      279.54     38.00 o 
   5   1  12      470.81      556.30     52.16 o 
   6   1  12      105.09       64.79     35.46 o 
  -8   2  12      504.34      447.86     40.85 o 
  -7   2  12      246.04      263.31     31.92 o 
  -6   2  12      190.38      222.57     26.75 o 
  -5   2  12      104.53      102.63     15.45 o 
  -4   2  12      327.67      322.74     21.81 o 
  -3   2  12      494.22      479.58     23.92 o 
  -2   2  12      328.70      327.68     18.72 o 
  -1   2  12     2391.42     2291.71     43.80 o 
   0   2  12     2817.56     2608.24     89.08 o 
   1   2  12     2089.95     1998.89     49.08 o 
   2   2  12      239.16      230.97     18.55 o 
   3   2  12        4.04      -15.77     21.54 o 
   4   2  12     3607.16     3547.64    112.01 o 
   5   2  12       69.89       40.10     32.64 o 
   6   2  12       18.96       48.68     34.98 o 
  -8   3  12       14.83      100.23     43.31 o 
  -7   3  12        9.37       14.08     19.87 o 
  -6   3  12       62.99      102.40     21.88 o 
  -5   3  12     2552.87     2497.84     53.85 o 
  -4   3  12     2949.54     2811.68     57.02 o 
  -3   3  12     1068.13     1069.50     31.22 o 
  -2   3  12      349.67      327.56     20.17 o 
  -1   3  12        2.61       24.18     11.41 o 
   0   3  12      651.48      573.14     28.43 o 
   1   3  12      729.33      693.56     34.51 o 
   2   3  12     1779.59     1733.97     51.19 o 
   3   3  12       96.91      152.61     21.98 o 
   4   3  12       81.98      158.54     36.25 o 
   5   3  12       21.61        8.77     23.38 o 
   6   3  12        5.57        8.44     39.35 o 
  -8   4  12       74.56       84.97     38.30 o 
  -7   4  12     1305.62     1297.49     70.77 o 
  -6   4  12      141.05       97.96     29.46 o 
  -5   4  12      149.09      122.98     24.67 o 
  -4   4  12       41.90       62.88     13.20 o 
  -3   4  12      305.15      297.92     24.92 o 
  -2   4  12      508.64      475.37     22.82 o 
  -1   4  12     1354.05     1266.48     33.40 o 
   0   4  12       10.05        7.40      9.16 o 
   1   4  12     2339.21     2528.38     63.61 o 
   2   4  12      194.62      203.19     24.40 o 
   3   4  12     1500.95     1493.12     53.38 o 
   4   4  12       33.04       22.22     20.43 o 
   5   4  12      815.46      823.06     60.51 o 
   6   4  12       56.23       59.36     46.40 o 
  -8   5  12       37.64       77.61     36.96 o 
  -7   5  12       60.66      127.21     37.45 o 
  -6   5  12       89.09      129.17     49.79 o 
  -5   5  12      159.76      196.94     31.84 o 
  -4   5  12     1067.76     1069.30     42.50 o 
  -3   5  12     2785.18     2711.26     51.74 o 
  -2   5  12       74.45       95.25     14.40 o 
  -1   5  12      137.86      163.91     16.38 o 
   0   5  12       83.36       83.99     26.21 o 
   1   5  12     3711.95     3746.16     84.64 o 
   2   5  12      168.72      165.28     25.32 o 
   3   5  12      318.31      310.33     43.88 o 
   4   5  12      130.30      159.36     32.81 o 
   5   5  12      358.60      423.69     64.41 o 
   6   5  12        1.22       77.75     57.24 o 
  -8   6  12       22.97      118.59     43.38 o 
  -7   6  12       55.18       85.54     36.59 o 
  -6   6  12      248.50      211.37     42.35 o 
  -5   6  12       25.44       34.19     32.02 o 
  -4   6  12        4.26       35.96     19.09 o 
  -3   6  12      365.89      322.20     26.76 o 
  -2   6  12       25.33       22.14     16.57 o 
  -1   6  12     2023.52     2067.37     49.83 o 
   0   6  12       55.55       34.23     14.99 o 
   1   6  12      543.32      532.44     34.08 o 
   2   6  12        3.49      -30.25     20.17 o 
   3   6  12      372.68      391.52     34.43 o 
   4   6  12       54.31       68.87     30.67 o 
   5   6  12      824.92      840.71     54.29 o 
  -7   7  12       44.89      108.24     39.32 o 
  -6   7  12        8.22       24.58     28.27 o 
  -5   7  12      194.34      223.68     40.40 o 
  -4   7  12     1471.69     1545.64     80.62 o 
  -3   7  12      354.75      331.52     26.90 o 
  -2   7  12      168.12      225.37     26.71 o 
  -1   7  12       28.30        2.17     12.36 o 
   0   7  12      125.21      119.67     16.56 o 
   1   7  12      561.95      503.64     35.86 o 
   2   7  12       97.61      135.56     29.00 o 
   3   7  12      167.94      189.26     30.36 o 
   4   7  12      192.89      265.02     39.55 o 
   5   7  12       96.17      116.98     35.31 o 
  -7   8  12      210.04      287.74     47.46 o 
  -6   8  12      283.03      305.99     51.08 o 
  -5   8  12       25.57       37.89     28.72 o 
  -4   8  12        5.22       25.97     23.33 o 
  -3   8  12        2.02       29.10     19.63 o 
  -2   8  12      809.18      822.83     42.57 o 
  -1   8  12       25.78       12.54     16.64 o 
   0   8  12     2142.57     2012.48     64.43 o 
   1   8  12     1036.49      961.12     47.52 o 
   2   8  12      290.97      273.25     34.28 o 
   3   8  12      499.10      521.09     51.61 o 
   4   8  12      484.79      567.43     51.67 o 
   5   8  12       94.62       88.98     34.65 o 
  -6   9  12       95.22      194.64     49.55 o 
  -5   9  12      287.36      239.02     43.25 o 
  -4   9  12      844.90      911.61     56.22 o 
  -3   9  12       99.54       88.67     24.40 o 
  -2   9  12      260.14      309.63     41.09 o 
  -1   9  12       26.12       21.66     20.20 o 
   0   9  12        1.83        0.16     15.26 o 
   1   9  12      164.66      159.43     27.63 o 
   2   9  12     1252.01     1270.85     61.22 o 
   3   9  12      109.46      192.51     43.72 o 
   4   9  12      444.49      498.69     51.56 o 
  -5  10  12       12.76       57.08     34.51 o 
  -4  10  12        4.86      -12.08     27.41 o 
  -3  10  12       11.84       15.82     25.77 o 
  -2  10  12      316.16      321.47     40.32 o 
  -1  10  12        4.55       91.08     39.95 o 
   0  10  12     1432.18     1527.05     73.54 o 
   1  10  12        2.43       17.14     34.26 o 
   2  10  12      115.94       97.47     32.40 o 
   3  10  12      216.75      320.94     43.93 o 
  -4  11  12      821.55      796.01     67.16 o 
  -3  11  12        7.27        9.96     26.05 o 
  -2  11  12      312.35      361.29     42.31 o 
  -1  11  12       44.60       13.78     22.00 o 
   0  11  12      514.46      528.01     56.82 o 
   1  11  12      123.69      195.05     54.72 o 
   2  11  12       30.88       83.29     41.09 o 
  -3  12  12      107.59      126.73     40.37 o 
  -2  12  12      287.69      342.25     47.61 o 
  -1  12  12      258.55      285.40     41.60 o 
   0  12  12       68.01      165.59     61.14 o 
   1  12  12       28.62      182.25     69.33 o 
  -7   0  13      357.12      312.46     36.85 o 
  -5   0  13      226.33      233.97     32.07 o 
  -3   0  13      166.46      189.55     28.96 o 
  -1   0  13     5366.06     5761.04    120.04 o 
   1   0  13      289.22      272.45     41.79 o 
   3   0  13     1373.68     1354.73    127.57 o 
   5   0  13     1564.14     1525.17    114.78 o 
  -8   1  13       66.08      110.09     37.88 o 
  -7   1  13        3.30        9.16     19.70 o 
  -6   1  13        5.28       -5.40     13.35 o 
  -5   1  13      822.64      850.49     36.71 o 
  -4   1  13      943.23      933.18     39.09 o 
  -3   1  13     2892.27     2855.43     58.50 o 
  -2   1  13       13.39       22.11     12.26 o 
  -1   1  13     1285.83     1285.56     34.33 o 
   0   1  13     1202.73     1230.42     42.88 o 
   1   1  13     1036.98      923.48     38.43 o 
   2   1  13      208.27      195.83     34.28 o 
   3   1  13      728.67      714.26     48.38 o 
   4   1  13      148.44      179.80     36.04 o 
   5   1  13       84.57      153.90     38.88 o 
   6   1  13       61.32       65.90     32.86 o 
  -8   2  13      192.43      174.74     40.78 o 
  -7   2  13      389.54      390.17     36.55 o 
  -6   2  13      119.94      134.65     25.67 o 
  -5   2  13        1.69       29.44     21.16 o 
  -4   2  13      166.64      197.34     20.24 o 
  -3   2  13        7.69       59.16     29.25 o 
  -2   2  13      985.54     1026.94     34.80 o 
  -1   2  13     1273.82     1132.70     35.19 o 
   0   2  13     1108.31     1086.85     38.56 o 
   1   2  13     1266.81     1185.31     39.51 o 
   2   2  13       11.37       27.73     20.95 o 
   3   2  13     3274.31     3224.18     98.99 o 
   4   2  13      385.88      374.13     45.98 o 
   5   2  13      639.44      620.74     53.75 o 
   6   2  13       71.00       75.30     37.49 o 
  -8   3  13       41.21       12.66     27.59 o 
  -7   3  13       15.04       33.93     27.41 o 
  -6   3  13      670.41      589.72     38.39 o 
  -5   3  13      282.87      284.32     29.12 o 
  -4   3  13     3891.52     3939.55     74.26 o 
  -3   3  13      177.81      176.08     19.09 o 
  -2   3  13      464.22      423.89     22.53 o 
  -1   3  13       65.06       52.41     12.31 o 
   0   3  13      882.81      884.61     36.88 o 
   1   3  13      235.45      202.08     20.61 o 
   2   3  13     2645.13     2400.05     64.10 o 
   3   3  13     1310.61     1236.41     64.50 o 
   4   3  13      330.73      309.09     44.65 o 
   5   3  13       37.89       57.02     64.33 o 
   6   3  13        1.15       34.40     39.19 o 
  -8   4  13      393.58      399.85     57.69 o 
  -7   4  13       15.28       24.16     28.97 o 
  -6   4  13      492.54      479.33     46.56 o 
  -5   4  13      171.76      184.59     23.80 o 
  -4   4  13      191.93      206.21     26.02 o 
  -3   4  13       88.82      111.73     17.90 o 
  -2   4  13     1310.60     1306.82     37.25 o 
  -1   4  13     1893.90     1832.79     45.40 o 
   0   4  13     5934.76     6011.27    109.65 o 
   1   4  13      785.53      791.10     51.00 o 
   2   4  13      127.87      189.13     25.12 o 
   3   4  13       90.90      114.20     25.98 o 
   4   4  13     1241.62     1329.66     71.26 o 
   5   4  13        3.67       23.88     67.34 o 
   6   4  13        2.90       18.08     33.82 o 
  -8   5  13      143.14      183.46     44.67 o 
  -7   5  13       19.49       25.64     36.84 o 
  -6   5  13      451.65      409.48     46.84 o 
  -5   5  13      171.23      160.17     36.45 o 
  -4   5  13     1617.41     1705.61     54.17 o 
  -3   5  13      363.46      298.96     20.09 o 
  -2   5  13      477.46      435.51     26.52 o 
  -1   5  13       10.34       13.31     11.18 o 
   0   5  13     2095.28     2089.76     58.53 o 
   1   5  13      422.81      461.60     34.77 o 
   2   5  13      121.56      144.60     27.51 o 
   3   5  13       75.74      127.26     27.17 o 
   4   5  13      632.27      575.12     56.02 o 
   5   5  13      203.51      224.94     47.57 o 
  -7   6  13       38.44       28.12     32.97 o 
  -6   6  13      183.20      223.90     41.53 o 
  -5   6  13      210.10      258.13     43.57 o 
  -4   6  13      139.19      127.62     35.06 o 
  -3   6  13      103.22      117.53     22.45 o 
  -2   6  13      273.39      260.05     26.69 o 
  -1   6  13      767.99      644.62     27.27 o 
   0   6  13       55.46       84.29     21.13 o 
   1   6  13       49.06       49.49     22.30 o 
   2   6  13      377.01      401.77     34.07 o 
   3   6  13       38.88      138.43     32.53 o 
   4   6  13      309.93      320.71     37.25 o 
   5   6  13       11.39       -1.30     25.61 o 
  -7   7  13        0.02        7.91     29.64 o 
  -6   7  13       51.51       71.70     38.59 o 
  -5   7  13      512.64      582.56     81.19 o 
  -4   7  13      806.37      827.17     56.66 o 
  -3   7  13     1901.30     1869.69     78.59 o 
  -2   7  13       22.23       53.08     21.17 o 
  -1   7  13      335.61      371.78     35.93 o 
   0   7  13      191.59      175.79     25.92 o 
   1   7  13      564.20      550.69     45.78 o 
   2   7  13        7.07      -10.54     20.52 o 
   3   7  13      310.21      272.07     48.40 o 
   4   7  13       18.83       65.64     32.45 o 
   5   7  13      121.92      147.02     45.60 o 
  -6   8  13       81.96       50.77     40.14 o 
  -5   8  13        1.61       14.06     25.53 o 
  -4   8  13      208.28      235.52     39.42 o 
  -3   8  13      131.76      109.70     25.85 o 
  -2   8  13        0.75       50.35     32.35 o 
  -1   8  13      887.58      902.43     45.24 o 
   0   8  13     1200.34     1195.01     64.28 o 
   1   8  13      675.48      695.86     48.16 o 
   2   8  13        0.27       87.92     28.76 o 
   3   8  13       98.55       84.34     40.56 o 
   4   8  13      322.64      365.61     44.92 o 
  -6   9  13       10.53       37.03     36.29 o 
  -5   9  13      653.35      565.14     57.02 o 
  -4   9  13      105.51      135.82     41.88 o 
  -3   9  13      577.46      537.73     43.05 o 
  -2   9  13       15.80       -4.69     19.75 o 
  -1   9  13        2.50       14.61     19.13 o 
   0   9  13        6.86      -16.26     37.17 o 
   1   9  13      532.48      493.73     50.59 o 
   2   9  13        9.80      -19.57     24.09 o 
   3   9  13      634.39      658.24     58.42 o 
  -5  10  13        0.87       36.84     71.62 o 
  -4  10  13        0.08       28.87     29.69 o 
  -3  10  13       48.38       52.66     48.58 o 
  -2  10  13       55.84       23.21     21.97 o 
  -1  10  13      861.53      847.05     50.53 o 
   0  10  13       88.85       95.48     37.90 o 
   1  10  13      986.27      931.70     64.08 o 
   2  10  13       20.91       44.30     59.91 o 
   3  10  13      143.06      219.75     48.46 o 
  -4  11  13       41.77       42.61     36.40 o 
  -3  11  13      860.77     1008.82    104.09 o 
  -2  11  13       49.27       43.62     27.61 o 
  -1  11  13       41.96      108.06     30.92 o 
   0  11  13        5.83       48.55     64.13 o 
   1  11  13       69.78      154.07     59.88 o 
  -1  12  13      361.80      298.98     44.24 o 
  -8   0  14      615.90      545.23     80.70 o 
  -6   0  14       14.12       44.27     29.95 o 
  -4   0  14      168.92      267.01     67.49 o 
  -2   0  14     2856.51     2915.19     84.77 o 
   0   0  14      740.35      664.93     32.28 o 
   2   0  14      115.57      206.38     81.41 o 
   4   0  14      185.77      211.36     51.01 o 
   6   0  14      131.53       19.91     45.61 o 
  -8   1  14       99.65      190.59     41.62 o 
  -7   1  14       16.57       24.69     29.89 o 
  -6   1  14      605.64      646.70     35.20 o 
  -5   1  14      347.47      351.62     29.01 o 
  -4   1  14     2699.95     2694.25     61.61 o 
  -3   1  14      434.85      481.33     27.59 o 
  -2   1  14       24.94       66.88     15.59 o 
  -1   1  14      491.37      493.30     30.41 o 
   0   1  14      749.17      695.48     30.70 o 
   1   1  14        8.54       40.27     23.66 o 
   2   1  14       66.98       67.39     25.82 o 
   3   1  14      113.87      169.93     34.56 o 
   4   1  14      489.31      502.05     49.38 o 
   5   1  14       64.60       96.31     38.86 o 
   6   1  14      129.20      254.60     51.91 o 
  -8   2  14      480.35      423.84     61.50 o 
  -7   2  14       24.39       74.90     29.80 o 
  -6   2  14       14.73       14.22     22.03 o 
  -5   2  14       56.07       85.67     22.20 o 
  -4   2  14       15.92       51.67     20.38 o 
  -3   2  14      451.57      476.89     27.53 o 
  -2   2  14      167.60      184.16     19.42 o 
  -1   2  14     1514.28     1505.85     37.14 o 
   0   2  14     2080.50     2038.22     55.50 o 
   1   2  14      175.78      147.59     19.02 o 
   2   2  14        9.99       69.67     32.74 o 
   3   2  14      439.34      448.41     45.95 o 
   4   2  14     1150.47     1135.28     71.10 o 
   5   2  14      277.23      312.97     46.11 o 
   6   2  14       19.63       52.95     38.45 o 
  -8   3  14       48.67       77.76     37.08 o 
  -7   3  14       32.56       -4.55     22.84 o 
  -6   3  14      198.89      140.97     29.93 o 
  -5   3  14      837.16      808.97     34.78 o 
  -4   3  14     1029.09     1017.20     35.90 o 
  -3   3  14       84.69      147.27     20.27 o 
  -2   3  14      263.83      242.96     20.99 o 
  -1   3  14        2.23       20.18     10.85 o 
   0   3  14      279.62      220.25     22.93 o 
   1   3  14     1215.60     1111.01     42.20 o 
   2   3  14       94.75       64.91     25.04 o 
   3   3  14     1972.44     1861.77     86.57 o 
   4   3  14       26.53       14.04     26.31 o 
   5   3  14       99.88       43.87     35.86 o 
  -8   4  14        2.79       38.96     46.91 o 
  -7   4  14      224.75      306.97     45.61 o 
  -6   4  14      243.09      201.50     52.17 o 
  -5   4  14       36.14       53.03     23.02 o 
  -4   4  14      354.35      382.64     25.05 o 
  -3   4  14        7.92        0.53     15.04 o 
  -2   4  14      141.55      126.95     17.91 o 
  -1   4  14     2781.37     2690.79     56.08 o 
   0   4  14      246.88      214.94     27.23 o 
   1   4  14     2942.08     2951.56     74.15 o 
   2   4  14       20.21       57.16     21.00 o 
   3   4  14      961.31      929.77     61.20 o 
   4   4  14       34.75       72.36     38.66 o 
   5   4  14      300.98      239.12     44.67 o 
  -7   5  14       69.32      108.34     37.93 o 
  -6   5  14        9.11       53.59     62.50 o 
  -5   5  14     1715.83     1761.20     81.83 o 
  -4   5  14      245.64      221.69     27.18 o 
  -3   5  14     2726.85     2594.15     63.57 o 
  -2   5  14     1765.34     1618.43     44.57 o 
  -1   5  14       34.43       39.54     14.20 o 
   0   5  14      424.30      430.55     34.43 o 
   1   5  14      336.58      391.67     33.90 o 
   2   5  14      260.79      302.79     32.52 o 
   3   5  14       17.32      -13.08     21.15 o 
   4   5  14       57.98      107.81     37.76 o 
   5   5  14      249.67      391.23     67.56 o 
  -7   6  14      329.07      341.45     49.92 o 
  -6   6  14       93.05      100.16     41.51 o 
  -5   6  14      422.77      399.21     49.76 o 
  -4   6  14       23.58       66.32     32.02 o 
  -3   6  14       65.37       58.17     22.63 o 
  -2   6  14      549.01      540.49     35.36 o 
  -1   6  14     2831.72     2715.01    120.30 o 
   0   6  14      954.87      997.02     46.47 o 
   1   6  14       17.36       11.33     18.87 o 
   2   6  14       93.28       92.88     25.97 o 
   3   6  14      177.62      193.96     34.01 o 
   4   6  14      271.98      229.86     49.79 o 
   5   6  14       30.17       85.83     48.59 o 
  -7   7  14       11.64       83.89     46.46 o 
  -6   7  14        2.19       24.70     36.48 o 
  -5   7  14      749.98      764.50     61.89 o 
  -4   7  14      732.64      821.75     56.35 o 
  -3   7  14      200.29      223.85     30.11 o 
  -2   7  14        8.81      101.39     44.57 o 
  -1   7  14       21.97       60.09     23.60 o 
   0   7  14      186.69      190.46     29.15 o 
   1   7  14      356.45      414.42     37.02 o 
   2   7  14       64.78       72.57     28.52 o 
   3   7  14      256.10      271.83     39.94 o 
   4   7  14      738.18      749.40     69.93 o 
  -6   8  14      157.69      161.65     42.22 o 
  -5   8  14        0.16       28.63     29.91 o 
  -4   8  14        8.81      -31.65     28.38 o 
  -3   8  14       77.44       74.02     24.89 o 
  -2   8  14     1003.97      962.20     49.14 o 
  -1   8  14       23.43       32.91     18.47 o 
   0   8  14      535.77      540.14     47.39 o 
   1   8  14      487.82      561.14     43.16 o 
   2   8  14        7.35       41.70     28.36 o 
   3   8  14      212.08      238.24     41.26 o 
   4   8  14      355.43      387.51     58.09 o 
  -5   9  14       70.24       70.14     40.81 o 
  -4   9  14      532.16      471.73     56.51 o 
  -3   9  14        3.26      -11.07     29.74 o 
  -2   9  14       13.20       79.49     34.76 o 
  -1   9  14        0.02       14.47     20.01 o 
   0   9  14      137.06      114.58     34.71 o 
   1   9  14        6.84       -6.63     24.16 o 
   2   9  14     1083.78     1107.62     63.06 o 
   3   9  14       39.25       49.32     44.68 o 
  -4  10  14        5.79      -18.19     30.85 o 
  -3  10  14        2.08      103.39     37.24 o 
  -2  10  14      459.83      506.89     45.91 o 
  -1  10  14       11.34       10.83     34.31 o 
   0  10  14      683.91      731.56     61.63 o 
   1  10  14       22.36       98.49     66.57 o 
   2  10  14       42.20       62.79     51.29 o 
  -3  11  14        7.25       14.29     29.43 o 
  -2  11  14        0.95       90.89     35.76 o 
  -1  11  14       48.50      105.13     51.77 o 
   0  11  14      327.73      320.75     52.85 o 
  -7   0  15      638.20      619.04     99.81 o 
  -5   0  15      216.20      212.84     37.69 o 
  -3   0  15      111.47      157.14     30.59 o 
  -1   0  15     2860.51     2892.13     82.35 o 
   1   0  15        2.76        8.91     28.49 o 
   3   0  15      211.40      245.12     56.90 o 
   5   0  15        7.55       41.06     56.04 o 
  -8   1  15        0.05       65.90     68.12 o 
  -7   1  15        4.78       16.98     20.96 o 
  -6   1  15       47.01       82.61     21.91 o 
  -5   1  15     1025.15     1045.30     42.70 o 
  -4   1  15      509.40      493.89     39.96 o 
  -3   1  15      517.08      492.04     27.96 o 
  -2   1  15       96.53      109.77     21.79 o 
  -1   1  15      237.77      233.17     19.06 o 
   0   1  15      252.59      228.01     30.56 o 
   1   1  15       10.24       24.79     24.50 o 
   2   1  15        1.24        3.93     19.28 o 
   3   1  15      507.68      515.59     45.92 o 
   4   1  15      491.02      480.89     50.01 o 
   5   1  15       33.84       24.12     32.12 o 
  -8   2  15       15.62      113.97     55.68 o 
  -7   2  15      110.51      165.53     31.46 o 
  -6   2  15        1.07       57.41     39.59 o 
  -5   2  15        7.26       21.88     20.41 o 
  -4   2  15       16.77       50.09     18.48 o 
  -3   2  15        3.89       -6.43     14.59 o 
  -2   2  15      506.66      487.37     26.33 o 
  -1   2  15     1864.04     1818.75     47.94 o 
   0   2  15      642.06      662.30     34.16 o 
   1   2  15      440.74      439.84     37.25 o 
   2   2  15        0.83       42.02     24.81 o 
   3   2  15      513.01      574.32     54.02 o 
   4   2  15      201.69      310.74     56.85 o 
   5   2  15        2.56      104.25     40.94 o 
  -7   3  15       15.38       40.48     29.99 o 
  -6   3  15      128.07      146.08     30.08 o 
  -5   3  15       78.02       92.72     23.11 o 
  -4   3  15      100.40       94.21     19.80 o 
  -3   3  15       53.14       71.95     18.78 o 
  -2   3  15      292.34      327.02     23.58 o 
  -1   3  15       25.75       29.49     12.01 o 
   0   3  15      121.71      124.65     23.33 o 
   1   3  15       14.09       20.34     22.95 o 
   2   3  15     1148.20     1091.41     60.40 o 
   3   3  15      442.08      377.78     47.01 o 
   4   3  15      299.99      366.08     51.98 o 
   5   3  15        0.70       30.97     35.05 o 
  -7   4  15       31.86       92.73     47.57 o 
  -6   4  15      241.26      271.10     53.89 o 
  -5   4  15       48.40      125.66     25.04 o 
  -4   4  15        0.39       39.31     27.08 o 
  -3   4  15      476.27      430.86     28.04 o 
  -2   4  15       53.25       72.45     17.25 o 
  -1   4  15      125.76      140.90     24.92 o 
   0   4  15     1733.89     1731.44     71.71 o 
   1   4  15     1756.27     1690.66     59.87 o 
   2   4  15      191.89      264.73     38.72 o 
   3   4  15      305.45      343.62     44.16 o 
   4   4  15      366.77      345.69     59.01 o 
   5   4  15       64.54      -11.86     32.24 o 
  -7   5  15       31.51       28.12     33.13 o 
  -6   5  15      571.12      626.87     75.30 o 
  -5   5  15       10.34       60.80     31.47 o 
  -4   5  15     1132.28     1124.37     51.46 o 
  -3   5  15        2.40       78.91     52.14 o 
  -2   5  15      253.35      251.52     23.17 o 
  -1   5  15     1445.87     1378.68     53.69 o 
   0   5  15       82.78       97.00     23.94 o 
   1   5  15        0.26       65.50     23.38 o 
   2   5  15      637.06      592.46     42.04 o 
   3   5  15       75.34       59.66     33.60 o 
   4   5  15      979.52     1005.23     89.74 o 
  -7   6  15       40.01      128.61     52.40 o 
  -6   6  15      168.17      191.72     40.87 o 
  -5   6  15      254.98      165.08     40.13 o 
  -4   6  15        3.77       43.65     26.53 o 
  -3   6  15        2.09       26.45     20.24 o 
  -2   6  15      613.83      681.20     38.04 o 
  -1   6  15       23.46       31.46     23.34 o 
   0   6  15     1957.15     1887.98     65.32 o 
   1   6  15        8.92       13.52     21.07 o 
   2   6  15       32.30       53.57     29.77 o 
   3   6  15        7.20       70.53     40.76 o 
   4   6  15       32.53       95.81     43.54 o 
  -6   7  15      204.10      306.28     52.86 o 
  -5   7  15      277.86      318.64     45.81 o 
  -4   7  15      683.77      688.39     57.21 o 
  -3   7  15      463.74      443.30     36.79 o 
  -2   7  15       10.71       75.89     40.07 o 
  -1   7  15     1045.87     1065.07     66.66 o 
   0   7  15       19.17       28.91     21.15 o 
   1   7  15      177.31      204.11     32.67 o 
   2   7  15       89.86      130.03     34.12 o 
   3   7  15      154.10      205.56     45.71 o 
   4   7  15      169.85      136.89     47.02 o 
  -5   8  15       28.54       41.04     35.98 o 
  -4   8  15       32.51       16.48     37.64 o 
  -3   8  15      171.40      201.30     31.91 o 
  -2   8  15        1.92       52.77     34.05 o 
  -1   8  15     1240.24     1262.18     66.34 o 
   0   8  15      703.62      698.40     56.22 o 
   1   8  15       71.30      139.44     32.53 o 
   2   8  15       26.11       74.40     29.99 o 
   3   8  15      250.05      296.00     44.49 o 
  -5   9  15      353.71      410.26     56.97 o 
  -4   9  15       12.13       63.90     32.95 o 
  -3   9  15      149.73      176.42     37.71 o 
  -2   9  15        5.40       78.02     35.66 o 
  -1   9  15       27.38       37.89     30.55 o 
   0   9  15       72.70       61.68     36.02 o 
   1   9  15      470.21      449.62     54.66 o 
   2   9  15       41.50       85.16     82.37 o 
  -4  10  15        0.34       66.10     38.14 o 
  -3  10  15       54.94      109.48     75.81 o 
  -2  10  15        9.04       54.79     34.71 o 
  -1  10  15      731.13      713.79     64.48 o 
   0  10  15       48.77       70.55     39.62 o 
   1  10  15      164.10      282.82     55.83 o 
  -6   0  16       51.38       93.56     34.72 o 
  -4   0  16      224.30      215.43     34.44 o 
  -2   0  16     1720.57     1736.29     67.24 o 
   0   0  16      828.04      855.81     74.78 o 
   2   0  16       10.80       -4.87     34.03 o 
   4   0  16      190.01      289.19     67.99 o 
  -7   1  16        0.45      -10.78     22.63 o 
  -6   1  16      514.74      537.78     36.88 o 
  -5   1  16      120.04      182.44     28.39 o 
  -4   1  16      603.41      696.72     36.34 o 
  -3   1  16       31.45       63.83     26.45 o 
  -2   1  16       71.73      106.37     18.83 o 
  -1   1  16      285.78      234.10     19.89 o 
   0   1  16        3.25       30.02     23.83 o 
   1   1  16        1.55      -10.40     23.98 o 
   2   1  16      350.11      361.78     41.23 o 
   3   1  16       83.88      117.37     35.61 o 
   4   1  16      809.63      874.87     67.56 o 
   5   1  16        1.18      -24.51     38.34 o 
  -7   2  16       33.41       53.08     34.17 o 
  -6   2  16      105.69       92.42     30.70 o 
  -5   2  16       57.35      112.05     25.00 o 
  -4   2  16       23.52       56.54     22.05 o 
  -3   2  16      330.11      302.96     26.68 o 
  -2   2  16       76.96      134.71     20.91 o 
  -1   2  16      400.34      439.11     32.13 o 
   0   2  16     1096.24     1061.75     47.31 o 
   1   2  16      100.52       92.64     29.27 o 
   2   2  16       16.26       -4.72     20.74 o 
   3   2  16      269.60      322.38     57.38 o 
   4   2  16       87.05      114.77     41.45 o 
   5   2  16      234.20      250.50     48.54 o 
  -7   3  16       33.13       57.46     34.46 o 
  -6   3  16       90.39      217.59     43.58 o 
  -5   3  16      967.11      968.21     42.96 o 
  -4   3  16        2.63      -21.49     16.94 o 
  -3   3  16      144.47      166.82     23.32 o 
  -2   3  16       40.90       30.65     15.87 o 
  -1   3  16      102.91      153.96     23.65 o 
   0   3  16       28.91       49.97     21.03 o 
   1   3  16      371.38      303.83     38.68 o 
   2   3  16      136.13      194.23     39.89 o 
   3   3  16      438.26      561.15     57.52 o 
   4   3  16      191.35      198.31     45.90 o 
  -7   4  16       87.91      190.71     48.15 o 
  -6   4  16       44.61       34.13     31.76 o 
  -5   4  16       25.48       53.91     28.45 o 
  -4   4  16     1093.94     1003.23     41.52 o 
  -3   4  16       80.69      140.08     43.97 o 
  -2   4  16       25.76       35.02     21.03 o 
  -1   4  16     1757.13     1778.28     60.32 o 
   0   4  16      108.47      123.25     25.44 o 
   1   4  16      160.95      157.94     28.76 o 
   2   4  16      202.62      201.26     40.93 o 
   3   4  16     1302.93     1327.88     80.35 o 
   4   4  16        9.34       12.38     34.72 o 
  -7   5  16        1.29        9.40     24.48 o 
  -6   5  16       95.13      148.06     40.03 o 
  -5   5  16     1436.89     1465.65     77.15 o 
  -4   5  16        7.29       47.57     32.20 o 
  -3   5  16       48.63       85.74     37.69 o 
  -2   5  16      209.85      190.53     27.66 o 
  -1   5  16      850.54      850.39     44.26 o 
   0   5  16      112.55       83.01     23.94 o 
   1   5  16      645.70      539.69     45.42 o 
   2   5  16       53.23       96.70     51.27 o 
   3   5  16      678.12      630.18     58.95 o 
   4   5  16       60.73       77.57     41.04 o 
  -6   6  16        1.35       -3.18     30.47 o 
  -5   6  16      122.04      155.49     40.70 o 
  -4   6  16       22.07       74.76     31.49 o 
  -3   6  16      905.91      969.43     49.30 o 
  -2   6  16      317.31      301.51     30.72 o 
  -1   6  16     1926.03     1919.47     64.56 o 
   0   6  16       44.21       59.46     36.87 o 
   1   6  16        8.69       57.43     28.69 o 
   2   6  16       85.43      162.89     37.21 o 
   3   6  16       84.93      130.13     42.89 o 
  -6   7  16       76.36       84.04     37.85 o 
  -5   7  16      534.00      567.55     55.59 o 
  -4   7  16      615.98      617.63     53.85 o 
  -3   7  16      226.50      210.05     31.64 o 
  -2   7  16       26.93       49.54     22.48 o 
  -1   7  16       18.96       -3.82     28.33 o 
   0   7  16      135.35      145.79     29.16 o 
   1   7  16      394.69      411.02     40.36 o 
   2   7  16      202.83      241.59     44.02 o 
   3   7  16      368.96      340.34     55.67 o 
  -5   8  16       32.97       61.58     39.04 o 
  -4   8  16        2.40       40.28     45.57 o 
  -3   8  16        1.21       54.63     24.61 o 
  -2   8  16      735.01      817.15     62.77 o 
  -1   8  16      445.31      476.96     61.03 o 
   0   8  16      219.46      237.98     45.88 o 
   1   8  16      206.68      229.11     49.99 o 
   2   8  16      157.01      192.19     46.54 o 
  -4   9  16       55.99       77.79     44.00 o 
  -3   9  16        4.07       58.52     37.45 o 
  -2   9  16       30.93        8.58     25.12 o 
  -1   9  16        2.68       29.73     36.50 o 
   0   9  16       65.09      100.44     45.65 o 
   1   9  16        5.75       50.31     36.02 o 
  -2  10  16      251.95      385.71     90.21 o 
  -1  10  16       11.08      109.59     40.08 o 
  -7   0  17      123.59       45.08     51.31 o 
  -5   0  17       76.86       84.59     35.35 o 
  -3   0  17      641.97      660.33     53.67 o 
  -1   0  17     3608.09     3935.09    158.15 o 
   1   0  17       88.28      107.14     45.46 o 
   3   0  17        3.58       68.59     55.87 o 
  -7   1  17       44.50        7.64     26.42 o 
  -6   1  17        7.10       53.62     32.69 o 
  -5   1  17      711.53      699.05     38.61 o 
  -4   1  17      360.53      374.65     37.72 o 
  -3   1  17      183.12      238.13     27.23 o 
  -2   1  17       43.47       12.11     15.33 o 
  -1   1  17        1.14       50.01     29.56 o 
   0   1  17       45.66       36.03     28.06 o 
   1   1  17      386.25      327.75     39.46 o 
   2   1  17        6.26       18.76     38.86 o 
   3   1  17     1767.07     1697.63     88.76 o 
   4   1  17      234.84      275.08     50.46 o 
  -7   2  17      177.74      224.59     47.44 o 
  -6   2  17      370.85      390.11     41.22 o 
  -5   2  17       79.31      105.58     25.58 o 
  -4   2  17      250.59      241.35     27.23 o 
  -3   2  17       82.41      101.41     21.77 o 
  -2   2  17      870.22      957.59     38.80 o 
  -1   2  17     1810.77     1706.54     59.48 o 
   0   2  17      131.24      197.33     34.47 o 
   1   2  17        2.33        5.34     25.09 o 
   2   2  17       76.15      101.33     32.01 o 
   3   2  17      246.03      363.05     50.26 o 
   4   2  17       48.82      145.89     41.75 o 
  -7   3  17        0.15       28.23     33.04 o 
  -6   3  17      402.40      449.65     52.03 o 
  -5   3  17       41.27       49.62     21.82 o 
  -4   3  17      501.91      466.88     33.82 o 
  -3   3  17      219.94      248.70     27.57 o 
  -2   3  17       56.77       73.63     19.50 o 
  -1   3  17      175.32      209.44     28.85 o 
   0   3  17       18.78       47.79     22.54 o 
   1   3  17       19.89       49.15     27.60 o 
   2   3  17      920.83     1011.05     66.59 o 
   3   3  17      192.96      245.80     48.69 o 
   4   3  17        5.16       71.22     48.74 o 
  -6   4  17      146.58      178.64     40.43 o 
  -5   4  17      170.61      292.26     43.83 o 
  -4   4  17      114.20      159.99     29.97 o 
  -3   4  17        2.06       30.96     34.85 o 
  -2   4  17     1126.77     1033.72     50.66 o 
  -1   4  17        1.02       -8.40     18.38 o 
   0   4  17     1445.10     1415.67     69.58 o 
   1   4  17       11.14       26.81     30.91 o 
   2   4  17      287.09      346.80     57.03 o 
   3   4  17      397.71      311.74     50.87 o 
  -6   5  17      243.89      288.03     54.32 o 
  -5   5  17       40.49       42.20     31.60 o 
  -4   5  17      370.02      423.83     40.01 o 
  -3   5  17       23.95       64.57     25.17 o 
  -2   5  17        2.19       46.13     22.68 o 
  -1   5  17      107.31      133.15     27.61 o 
   0   5  17      154.77      162.52     29.33 o 
   1   5  17     1088.13      864.48     63.15 o 
   2   5  17     1644.50     1754.19     82.74 o 
   3   5  17        3.22       19.01     33.16 o 
  -6   6  17       51.97      142.62     53.55 o 
  -5   6  17        2.16       18.88     28.60 o 
  -4   6  17       13.44       47.48     31.99 o 
  -3   6  17      720.40      780.78     50.29 o 
  -2   6  17     1251.37     1328.80     85.99 o 
  -1   6  17      434.28      474.42     56.38 o 
   0   6  17      841.03      767.19     49.44 o 
   1   6  17       34.51       44.11     40.83 o 
   2   6  17      161.18      190.30     40.64 o 
   3   6  17        0.76       13.51     31.81 o 
  -5   7  17      301.02      340.09     53.25 o 
  -4   7  17      184.82      207.76     42.52 o 
  -3   7  17      256.89      264.33     35.52 o 
  -2   7  17        0.38       53.71     26.49 o 
  -1   7  17      133.35      112.87     37.50 o 
   0   7  17       16.18      125.75     46.09 o 
   1   7  17        5.07       43.22     33.04 o 
   2   7  17     1151.61     1187.29     81.11 o 
  -4   8  17        0.71       40.96     32.09 o 
  -3   8  17       25.00       97.23     93.05 o 
  -2   8  17       55.79       62.04     51.89 o 
  -1   8  17      626.40      620.72     77.02 o 
   0   8  17      310.76      421.21     54.09 o 
   1   8  17       10.37       40.26     41.54 o 
  -3   9  17       67.32      108.51     89.10 o 
  -2   9  17        2.94       30.34     31.78 o 
  -1   9  17        0.83      120.50     76.47 o 
   0   9  17       22.33      122.33     43.16 o 
  -6   0  18      585.23      592.14     68.45 o 
  -4   0  18        0.98        0.35     25.50 o 
  -2   0  18     2994.52     3114.13    108.12 o 
   0   0  18      465.40      601.64     75.23 o 
   2   0  18       13.36       56.35     42.71 o 
  -6   1  18      394.29      354.95     36.56 o 
  -5   1  18       30.17       51.48     25.70 o 
  -4   1  18      733.75      795.91     43.79 o 
  -3   1  18      187.97      234.51     29.36 o 
  -2   1  18      187.10      191.61     25.86 o 
  -1   1  18        8.66       14.12     27.01 o 
   0   1  18      365.36      376.06     45.03 o 
   1   1  18       33.30       38.27     31.52 o 
   2   1  18     1445.99     1464.44     80.15 o 
   3   1  18       79.53      109.66     44.22 o 
  -6   2  18      279.35      355.29     50.01 o 
  -5   2  18      115.88      229.21     36.49 o 
  -4   2  18      284.74      296.29     31.32 o 
  -3   2  18      113.88      151.67     26.23 o 
  -2   2  18     1063.24     1082.46     79.51 o 
  -1   2  18      361.28      427.51     35.89 o 
   0   2  18     1463.12     1422.23     86.07 o 
   1   2  18        9.31        3.13     24.93 o 
   2   2  18      246.65      307.50     50.26 o 
   3   2  18        4.01       21.82     38.54 o 
  -6   3  18      459.60      464.99     56.81 o 
  -5   3  18      324.64      365.99     49.49 o 
  -4   3  18      158.53      175.47     28.79 o 
  -3   3  18       87.94      102.02     23.21 o 
  -2   3  18      368.06      306.57     35.72 o 
  -1   3  18        9.23       41.88     23.11 o 
   0   3  18       79.27      179.90     38.75 o 
   1   3  18      945.07      944.50     63.43 o 
   2   3  18      601.92      599.19     64.71 o 
   3   3  18      221.31      306.57     54.04 o 
  -6   4  18        0.25       98.35     55.14 o 
  -5   4  18      176.39      298.33     57.03 o 
  -4   4  18       14.37      -11.07     22.49 o 
  -3   4  18      276.05      210.18     43.09 o 
  -2   4  18      612.88      514.84     40.18 o 
  -1   4  18     1028.88     1033.11     52.81 o 
   0   4  18       37.00       48.91     31.12 o 
   1   4  18        1.52       23.61     34.47 o 
   2   4  18       16.40       97.26     61.89 o 
   3   4  18      484.23      451.08     58.77 o 
  -5   5  18      969.25     1029.13     74.15 o 
  -4   5  18        0.16       56.18     41.09 o 
  -3   5  18       20.21       74.05     31.19 o 
  -2   5  18       26.27       41.51     41.94 o 
  -1   5  18       15.80       54.71     36.35 o 
   0   5  18       19.17       12.50     20.95 o 
   1   5  18       30.54       11.68     26.34 o 
   2   5  18       75.36      146.23     44.21 o 
  -5   6  18      205.04      193.72     58.44 o 
  -4   6  18        0.77       -4.94     23.92 o 
  -3   6  18      464.88      558.33     58.20 o 
  -2   6  18      145.50      205.10     40.75 o 
  -1   6  18       50.47       62.31     33.85 o 
   0   6  18        9.99       25.41     42.70 o 
   1   6  18        3.58       36.09     37.34 o 
   2   6  18       98.50      129.11     41.97 o 
  -4   7  18      134.01      141.87     39.74 o 
  -3   7  18       11.60      -10.96     30.30 o 
  -2   7  18        0.50      106.18     49.57 o 
  -1   7  18       15.31       50.03     38.35 o 
   0   7  18      103.23      187.26     44.34 o 
   1   7  18      117.58      170.63     54.47 o 
  -3   8  18      133.11      115.56     52.72 o 
  -2   8  18      370.64      468.25     52.25 o 
  -1   8  18      280.95      273.21     49.25 o 
   0   8  18       85.91      214.15     48.40 o 
  -5   0  19      157.89      109.07     47.20 o 
  -3   0  19      616.87      579.48     57.34 o 
  -1   0  19      581.62      595.96    105.01 o 
   1   0  19      189.62      190.90     77.67 o 
   3   0  19       15.99      134.80    170.72 o 
  -6   1  19      114.42      167.79     48.72 o 
  -5   1  19      236.40      273.93     40.24 o 
  -4   1  19      149.00      145.57     36.33 o 
  -3   1  19       89.20      176.94     33.69 o 
  -2   1  19       40.77       78.20     30.57 o 
  -1   1  19       30.07       31.68     29.96 o 
   0   1  19        2.22       87.96     35.18 o 
   1   1  19      509.06      546.36     55.82 o 
   2   1  19        3.42       30.97     31.83 o 
   3   1  19      505.45      550.77     62.45 o 
  -6   2  19       23.66       47.90     33.73 o 
  -5   2  19        0.30       42.07     25.52 o 
  -4   2  19      104.50      134.74     29.14 o 
  -3   2  19      373.29      411.67     36.32 o 
  -2   2  19      894.30      823.85     57.07 o 
  -1   2  19     1110.06     1026.09     61.90 o 
   0   2  19       14.55       45.75     28.66 o 
   1   2  19        3.98       26.29     30.34 o 
   2   2  19       16.53       19.38     30.58 o 
  -5   3  19      199.54      210.07     37.22 o 
  -4   3  19       53.63       82.73     24.88 o 
  -3   3  19      161.31      199.96     34.82 o 
  -2   3  19      155.00      196.31     32.31 o 
  -1   3  19        0.02        3.12     21.77 o 
   0   3  19       48.94      113.49     43.10 o 
   1   3  19      643.01      554.98     60.24 o 
   2   3  19     1020.08     1017.74     78.73 o 
  -5   4  19        3.46       52.69     41.42 o 
  -4   4  19        7.78       15.94     23.41 o 
  -3   4  19      197.01      253.55     43.03 o 
  -2   4  19      643.87      645.12     51.66 o 
  -1   4  19       74.81      103.01     33.36 o 
   0   4  19      439.04      477.78     62.52 o 
   1   4  19        0.06       57.44     38.16 o 
   2   4  19       75.65      133.48     54.62 o 
  -5   5  19       93.78      104.03     41.53 o 
  -4   5  19      319.46      277.28     39.89 o 
  -3   5  19       13.64      110.34     44.88 o 
  -2   5  19        0.77       56.90     33.58 o 
  -1   5  19       11.78       98.19     34.08 o 
   0   5  19      142.21      238.72     44.03 o 
   1   5  19        9.58       13.12     30.43 o 
  -4   6  19        8.96       88.32     68.26 o 
  -3   6  19       10.41        4.50     23.76 o 
  -2   6  19      642.84      720.67     60.67 o 
  -1   6  19        2.91      146.17     60.27 o 
   0   6  19       45.17       22.41     33.92 o 
   1   6  19       13.39       19.74     47.61 o 
  -3   7  19        2.24       29.68     30.18 o 
  -2   7  19        5.91       -2.39     25.04 o 
  -1   7  19      217.74      257.26     70.15 o 
  -4   0  20      270.90      201.56     53.69 o 
  -2   0  20      697.67      766.44     89.12 o 
   0   0  20       95.04       92.98     47.75 o 
   2   0  20        1.21       -5.42     61.65 o 
  -5   1  20       34.80       65.69     30.38 o 
  -4   1  20       79.39      121.12     30.39 o 
  -3   1  20       20.68       69.81     31.71 o 
  -2   1  20       19.26       99.83     31.67 o 
  -1   1  20      193.28      219.52     42.42 o 
   0   1  20      349.15      366.95     45.54 o 
   1   1  20       92.14      137.19     39.14 o 
   2   1  20      419.85      488.70     59.52 o 
  -5   2  20       13.95       74.32     32.68 o 
  -4   2  20       67.65      158.08     32.04 o 
  -3   2  20      193.19      183.58     35.44 o 
  -2   2  20      658.51      606.02     63.27 o 
  -1   2  20      171.97      241.91     43.65 o 
   0   2  20      128.92      174.31     47.33 o 
   1   2  20        0.62      -22.73     31.65 o 
  -5   3  20      157.19      207.68     49.57 o 
  -4   3  20       11.12       92.48     53.99 o 
  -3   3  20      124.21      158.05     33.18 o 
  -2   3  20      113.52      231.04     44.80 o 
  -1   3  20       26.98       53.12     33.89 o 
   0   3  20      105.08      125.32     42.65 o 
   1   3  20      647.07      677.48     64.04 o 
  -4   4  20        0.09       69.97     53.57 o 
  -3   4  20      412.70      443.87     53.45 o 
  -2   4  20      253.08      239.46     38.18 o 
  -1   4  20      362.47      420.11     50.36 o 
   0   4  20        9.46      -13.78     27.43 o 
   1   4  20       22.45       64.83     37.63 o 
  -3   5  20       19.91      -18.18     30.61 o 
  -2   5  20        7.93      -17.66     34.80 o 
  -1   5  20        1.47      111.90     80.86 o 
   0   5  20        0.14       58.27     37.46 o 
  -2   6  20       99.60      148.45     78.12 o 
  -1   6  20      179.11      253.53     71.94 o 
  -3   0  21     1332.95     1304.16    114.99 o 
  -1   0  21      397.29      366.08     71.56 o 
  -4   1  21        9.89       39.24     29.58 o 
  -3   1  21      223.87      223.50     43.76 o 
  -2   1  21        2.54       56.21     38.12 o 
  -1   1  21        1.21       20.68     41.96 o 
   0   1  21        0.26       98.20     43.76 o 
  -4   2  21       95.28      144.62     52.35 o 
  -3   2  21       61.00       44.00     32.02 o 
  -2   2  21      228.96      266.82     50.48 o 
  -1   2  21      156.32      160.72     45.51 o 
   0   2  21        1.00       24.07     45.82 o 
  -3   3  21        5.87        2.09     31.14 o 
  -2   3  21       91.55      140.89     39.84 o 
  -1   3  21       19.65      112.50     49.52 o 
   0   3  21      112.07      110.84     44.99 o 
  -2   4  21      310.83      358.74     60.60 o 
  -1   4  21        1.53       52.07     71.46 o 
                                                 
